# Supplementary material for: Azido­{2-[bis­(2-hy­droxy­eth­yl)amino]­ethano­lato-κ4 N,O,O′,O′′}cobalt(II)
Source: Acta Crystallogr Sect E Struct Rep Online. 2010 Nov 20;66(Pt 12):m1617. doi: 10.1107/S1600536810047100 (PMC3011546; doi:10.1107/S1600536810047100)
Supplement: Supplementary file 1 [file e-66-m1617-sup1.cif]

##############################################################################
###                                                                        ###
###        Electronic paper (Acta Crystallographica Section E)             ###
###                                                                        ###
##############################################################################
#                                                                            #
# This CIF contains the data in a paper accepted for publication in Acta     #
# Crystallographica Section E. It conforms to the requirements of Notes      #
# for Authors for Section E, and has been peer reviewed under the auspices   #
# of the IUCr Commission on Journals.                                        #
#                                                                            #
# Full details of the Crystallographic Information File format               #
# are given in the paper "The Crystallographic Information File (CIF):       #
# a New Standard Archive File for Crystallography" by S. R. Hall, F. H.      #
# Allen and I. D. Brown [Acta Cryst. (1991), A47, 655-685].                  #
#                                                                            #
# The current version of the core CIF dictionary is obtainable from          #
# ftp://ftp.iucr.org/pub/cif_core.dic. The current version number is 2.4.    #
#                                                                            #
# Software is freely available for graphical display of the structure(s) in  #
# this CIF.  For information consult the CIF home page http://www.iucr.org/  #
# cif/home.html                                                              #
#                                                                            #
# This file may be used for bona fide research purposes within the           #
# scientific community so long as proper attribution is given to the journal # 
# article from which it was obtained.                                        #
#                                                                            #
##############################################################################
                                             
data_I
_audit_creation_method     SHELXL-97
_chemical_name_systematic
;
Azido{2-[bis(2-hydroxyethyl)amino]ethanolato-
\k^4^<i>N</i>,<i>O</i>,<i>O</i>',<i>O</i>''}cobalt(II)
;
_chemical_name_common     ?
_chemical_formula_moiety     'C6 H14 Co N4 O3'
_chemical_formula_sum     'C6 H14 Co N4 O3'
_chemical_formula_iupac     '[Co (C6 H14 N1 O3) (N3)]'
_chemical_formula_weight     249.14
_chemical_melting_point     ?
_symmetry_cell_setting     monoclinic
_symmetry_space_group_name_H-M     'P 21/c'
_symmetry_space_group_name_Hall     '-P 2ybc'
loop_
    _symmetry_equiv_pos_as_xyz
    'x, y, z'
    '-x, y+1/2, -z+1/2'
    '-x, -y, -z'
    'x, -y-1/2, z-1/2'
_cell_length_a     8.7752(2)
_cell_length_b     7.93730(10)
_cell_length_c     14.4097(3)
_cell_angle_alpha     90.00
_cell_angle_beta     107.0840(10)
_cell_angle_gamma     90.00
_cell_volume     959.37(3)
_cell_formula_units_Z     4
_cell_measurement_reflns_used     2179
_cell_measurement_theta_min     3.389
_cell_measurement_theta_max     27.450
_cell_measurement_temperature     293(2)
_exptl_crystal_description     'Pillar'
_exptl_crystal_colour     'Red'
_exptl_crystal_size_max     0.20
_exptl_crystal_size_mid     0.20
_exptl_crystal_size_min     0.10
_exptl_crystal_density_diffrn     1.725
_exptl_crystal_density_meas     ?
_exptl_crystal_density_method     'not measured'
_exptl_crystal_F_000     516
_exptl_absorpt_coefficient_mu     1.778
_exptl_absorpt_correction_type     multi-scan
_exptl_absorpt_process_details     '(<i>REQAB</i>; Jacobson, 1998)'
_exptl_absorpt_correction_T_min     0.708
_exptl_absorpt_correction_T_max     0.823
_exptl_special_details
;
;
_diffrn_ambient_temperature     293(2)
_diffrn_radiation_type     MoK\a
_diffrn_radiation_wavelength     0.71073
_diffrn_radiation_source     'fine-focus sealed tube'
_diffrn_radiation_monochromator     graphite
_diffrn_measurement_device_type     'Rigaku Saturn CCD'
_diffrn_measurement_method     '\w scans'
_diffrn_detector_area_resol_mean     0.76
_diffrn_reflns_number     4004
_diffrn_reflns_av_R_equivalents     0.0545
_diffrn_reflns_av_sigmaI/netI     0.0909
_diffrn_reflns_theta_min     3.53
_diffrn_reflns_theta_max     27.45
_diffrn_reflns_theta_full     27.45
_diffrn_measured_fraction_theta_max     0.990
_diffrn_measured_fraction_theta_full     0.990
_diffrn_reflns_limit_h_min     -11
_diffrn_reflns_limit_h_max     11
_diffrn_reflns_limit_k_min     -10
_diffrn_reflns_limit_k_max     10
_diffrn_reflns_limit_l_min     -18
_diffrn_reflns_limit_l_max     18
_diffrn_standards_number     0
_diffrn_standards_interval_count     .
_diffrn_standards_interval_time     .
_diffrn_standards_decay_%     ?
_refine_special_details
;
Refinement of <i>F</i>^2^ against ALL reflections. The weighted <i>R</i>-factor
<i>wR</i> and goodness of fit <i>S</i> are based on <i>F</i>^2^, conventional
<i>R</i>-factors <i>R</i> are based on <i>F</i>, with <i>F</i> set to zero for
negative <i>F</i>^2^. The threshold expression of <i>F</i>^2^ >
\s(<i>F</i>^2^) is used only for calculating <i>R</i>-factors(gt) <i>etc</i>.
and is not relevant to the choice of reflections for refinement.
<i>R</i>-factors based on <i>F</i>^2^ are statistically about twice as large
as those based on <i>F</i>, and <i>R</i>- factors based on ALL data will be
even larger.
;
_reflns_number_total     2179
_reflns_number_gt     1253
_reflns_threshold_expression     I>2sigma(I)
_refine_ls_structure_factor_coef     Fsqd
_refine_ls_matrix_type     full
_refine_ls_R_factor_all     0.0969
_refine_ls_R_factor_gt     0.0379
_refine_ls_wR_factor_gt     0.0756
_refine_ls_wR_factor_ref     0.0892
_refine_ls_goodness_of_fit_ref     0.892
_refine_ls_restrained_S_all     0.892
_refine_ls_number_reflns     2179
_refine_ls_number_parameters     135
_refine_ls_number_restraints     0
_refine_ls_hydrogen_treatment     mixed
_refine_ls_weighting_scheme     calc
_refine_ls_weighting_details
         'calc w=1/[\s^2^(Fo^2^)+(0.0427P)^2^+0.0000P] where P=(Fo^2^+2Fc^2^)/3'
_atom_sites_solution_hydrogens     geom
_atom_sites_solution_primary     direct
_atom_sites_solution_secondary     difmap
_refine_ls_shift/su_max     0.001
_refine_ls_shift/su_mean     0.000
_refine_diff_density_max     0.554
_refine_diff_density_min     -0.382
_refine_ls_extinction_method     none
_refine_ls_extinction_coef     ?
_refine_ls_abs_structure_Rogers     ?
loop_
    _atom_type_symbol
    _atom_type_description
    _atom_type_scat_dispersion_real
    _atom_type_scat_dispersion_imag
    _atom_type_scat_source
    'C' 'C' 0.0033 0.0016
                         'International Tables Vol C Tables 4.2.6.8 and 6.1.1.4'
    'H' 'H' 0.0000 0.0000
                         'International Tables Vol C Tables 4.2.6.8 and 6.1.1.4'
    'N' 'N' 0.0061 0.0033
                         'International Tables Vol C Tables 4.2.6.8 and 6.1.1.4'
    'O' 'O' 0.0106 0.0060
                         'International Tables Vol C Tables 4.2.6.8 and 6.1.1.4'
    'Co' 'Co' 0.3494 0.9721
                         'International Tables Vol C Tables 4.2.6.8 and 6.1.1.4'
_computing_data_collection     'CrystalClear (Rigaku/MSC, 2006)'
_computing_cell_refinement     'CrystalClear (Rigaku/MSC, 2006)'
_computing_data_reduction     'CrystalClear (Rigaku/MSC, 2006)'
_computing_structure_solution     'SHELXS97 (Sheldrick, 2008)'
_computing_structure_refinement     'SHELXL97 (Sheldrick, 2008)'
_computing_molecular_graphics     'SHELXTL (Sheldrick, 2008)'
_computing_publication_material     'publCIF (Westrip, 2010)'
loop_
    _atom_site_type_symbol
    _atom_site_label
    _atom_site_fract_x
    _atom_site_fract_y
    _atom_site_fract_z
    _atom_site_U_iso_or_equiv
    _atom_site_adp_type
    _atom_site_calc_flag
    _atom_site_refinement_flags
    _atom_site_occupancy
    _atom_site_disorder_assembly
    _atom_site_disorder_group
    Co Co1 0.49520(5) 0.87496(5) 0.81512(3) 0.02597(16) Uani d . 1 . .
    C C1 0.2117(4) 0.6897(4) 0.8302(3) 0.0438(10) Uani d . 1 . .
    H H1A 0.1899 0.6223 0.7716 0.053 Uiso calc R 1 . .
    H H1B 0.1173 0.6886 0.8522 0.053 Uiso calc R 1 . .
    C C2 0.3480(4) 0.6158(5) 0.9063(3) 0.0405(9) Uani d . 1 . .
    H H2A 0.3523 0.6638 0.9690 0.049 Uiso calc R 1 . .
    H H2B 0.3329 0.4951 0.9096 0.049 Uiso calc R 1 . .
    C C3 0.2225(5) 0.9829(4) 0.8818(3) 0.0424(10) Uani d . 1 . .
    H H3A 0.2555 0.9297 0.9451 0.051 Uiso calc R 1 . .
    H H3B 0.1099 1.0092 0.8665 0.051 Uiso calc R 1 . .
    C C4 0.3151(4) 1.1428(4) 0.8848(3) 0.0362(9) Uani d . 1 . .
    H H4A 0.2619 1.2139 0.8301 0.043 Uiso calc R 1 . .
    H H4B 0.3217 1.2040 0.9441 0.043 Uiso calc R 1 . .
    C C5 0.1604(4) 0.9162(5) 0.7086(3) 0.0423(10) Uani d . 1 . .
    H H5A 0.1562 1.0382 0.7049 0.051 Uiso calc R 1 . .
    H H5B 0.0518 0.8745 0.6925 0.051 Uiso calc R 1 . .
    C C6 0.2386(4) 0.8496(5) 0.6363(2) 0.0361(9) Uani d . 1 . .
    H H6A 0.2138 0.7309 0.6249 0.043 Uiso calc R 1 . .
    H H6B 0.1970 0.9086 0.5751 0.043 Uiso calc R 1 . .
    N N1 0.2476(3) 0.8648(3) 0.80846(19) 0.0254(6) Uani d . 1 . .
    N N2 0.7314(3) 0.8811(4) 0.8330(2) 0.0405(7) Uani d . 1 . .
    N N3 0.8273(4) 0.8233(4) 0.9028(2) 0.0388(8) Uani d . 1 . .
    N N4 0.9226(5) 0.7663(5) 0.9675(3) 0.0703(12) Uani d . 1 . .
    O O1 0.4947(3) 0.6485(3) 0.88538(18) 0.0332(6) Uani d . 1 . .
    O O2 0.4718(3) 1.1008(3) 0.88087(18) 0.0344(6) Uani d . 1 . .
    O O3 0.4087(2) 0.8714(3) 0.67098(14) 0.0269(5) Uani d . 1 . .
    H H1OA 0.508(6) 1.183(7) 0.863(4) 0.11(2) Uiso d . 1 . .
    H H2OA 0.525(4) 0.569(4) 0.870(3) 0.035(12) Uiso d . 1 . .
loop_
    _atom_site_aniso_label
    _atom_site_aniso_U_11
    _atom_site_aniso_U_22
    _atom_site_aniso_U_33
    _atom_site_aniso_U_12
    _atom_site_aniso_U_13
    _atom_site_aniso_U_23
    Co1 0.0262(2) 0.0243(2) 0.0272(2) -0.0003(2) 0.00739(18) 0.0007(2)
    C1 0.040(2) 0.0305(19) 0.064(3) -0.0069(17) 0.021(2) 0.0004(18)
    C2 0.050(2) 0.0339(19) 0.046(2) 0.002(2) 0.0274(19) 0.0055(19)
    C3 0.044(2) 0.034(2) 0.059(2) -0.0046(18) 0.030(2) -0.0111(19)
    C4 0.042(2) 0.0266(19) 0.048(2) -0.0025(18) 0.0257(18) -0.0068(17)
    C5 0.029(2) 0.054(3) 0.043(2) 0.0035(18) 0.0095(17) -0.0026(18)
    C6 0.0263(19) 0.045(2) 0.0335(19) -0.0002(17) 0.0027(16) -0.0022(17)
    N1 0.0282(14) 0.0220(13) 0.0280(14) -0.0013(13) 0.0114(12) -0.0021(12)
    N2 0.0264(16) 0.0488(18) 0.0465(19) 0.0014(16) 0.0112(15) 0.0126(17)
    N3 0.0272(18) 0.047(2) 0.045(2) -0.0005(15) 0.0145(16) -0.0082(16)
    N4 0.046(2) 0.107(3) 0.050(2) 0.024(2) 0.001(2) 0.008(2)
    O1 0.0377(15) 0.0227(15) 0.0420(15) 0.0045(12) 0.0163(12) 0.0026(12)
    O2 0.0372(15) 0.0274(14) 0.0411(14) -0.0091(12) 0.0152(11) -0.0053(12)
    O3 0.0265(12) 0.0302(12) 0.0252(11) 0.0039(12) 0.0093(9) 0.0022(11)
_geom_special_details
;
All e.s.d.'s (except the e.s.d. in the dihedral angle between two l.s. planes)
are estimated using the full covariance matrix. The cell e.s.d.'s are taken
into account individually in the estimation of e.s.d.'s in distances, angles
and torsion angles; correlations between e.s.d.'s in cell parameters are only
used when they are defined by crystal symmetry. An approximate (isotropic)
treatment of cell e.s.d.'s is used for estimating e.s.d.'s involving l.s.
planes.
;
loop_
    _geom_bond_atom_site_label_1
    _geom_bond_atom_site_label_2
    _geom_bond_site_symmetry_2
    _geom_bond_distance
    _geom_bond_publ_flag
    Co1 O3 . 1.991(2) yes
    Co1 N2 . 2.013(3) yes
    Co1 O1 . 2.064(2) yes
    Co1 O2 . 2.065(2) yes
    Co1 N1 . 2.148(3) yes
    C1 N1 . 1.478(4) ?
    C1 C2 . 1.486(5) ?
    C1 H1A . 0.9700 ?
    C1 H1B . 0.9700 ?
    C2 O1 . 1.430(4) ?
    C2 H2A . 0.9700 ?
    C2 H2B . 0.9700 ?
    C3 N1 . 1.476(4) ?
    C3 C4 . 1.501(5) ?
    C3 H3A . 0.9700 ?
    C3 H3B . 0.9700 ?
    C4 O2 . 1.433(4) ?
    C4 H4A . 0.9700 ?
    C4 H4B . 0.9700 ?
    C5 N1 . 1.475(4) ?
    C5 C6 . 1.502(5) ?
    C5 H5A . 0.9700 ?
    C5 H5B . 0.9700 ?
    C6 O3 . 1.439(4) ?
    C6 H6A . 0.9700 ?
    C6 H6B . 0.9700 ?
    N2 N3 . 1.197(4) ?
    N3 N4 . 1.147(4) ?
    O1 H2OA . 0.74(3) ?
    O2 H1OA . 0.81(5) ?
loop_
    _geom_angle_atom_site_label_1
    _geom_angle_atom_site_label_2
    _geom_angle_atom_site_label_3
    _geom_angle_site_symmetry_1
    _geom_angle_site_symmetry_3
    _geom_angle
    _geom_angle_publ_flag
    O3 Co1 N2 . . 101.32(11) ?
    O3 Co1 O1 . . 116.37(10) ?
    N2 Co1 O1 . . 96.24(12) ?
    O3 Co1 O2 . . 115.60(10) ?
    N2 Co1 O2 . . 99.08(12) ?
    O1 Co1 O2 . . 121.07(10) ?
    O3 Co1 N1 . . 83.24(9) ?
    N2 Co1 N1 . . 175.37(11) ?
    O1 Co1 N1 . . 80.87(10) ?
    O2 Co1 N1 . . 79.50(10) ?
    N1 C1 C2 . . 110.6(3) ?
    N1 C1 H1A . . 109.5 ?
    C2 C1 H1A . . 109.5 ?
    N1 C1 H1B . . 109.5 ?
    C2 C1 H1B . . 109.5 ?
    H1A C1 H1B . . 108.1 ?
    O1 C2 C1 . . 110.6(3) ?
    O1 C2 H2A . . 109.5 ?
    C1 C2 H2A . . 109.5 ?
    O1 C2 H2B . . 109.5 ?
    C1 C2 H2B . . 109.5 ?
    H2A C2 H2B . . 108.1 ?
    N1 C3 C4 . . 111.4(3) ?
    N1 C3 H3A . . 109.4 ?
    C4 C3 H3A . . 109.4 ?
    N1 C3 H3B . . 109.4 ?
    C4 C3 H3B . . 109.4 ?
    H3A C3 H3B . . 108.0 ?
    O2 C4 C3 . . 108.7(3) ?
    O2 C4 H4A . . 110.0 ?
    C3 C4 H4A . . 110.0 ?
    O2 C4 H4B . . 110.0 ?
    C3 C4 H4B . . 110.0 ?
    H4A C4 H4B . . 108.3 ?
    N1 C5 C6 . . 111.6(3) ?
    N1 C5 H5A . . 109.3 ?
    C6 C5 H5A . . 109.3 ?
    N1 C5 H5B . . 109.3 ?
    C6 C5 H5B . . 109.3 ?
    H5A C5 H5B . . 108.0 ?
    O3 C6 C5 . . 110.8(3) ?
    O3 C6 H6A . . 109.5 ?
    C5 C6 H6A . . 109.5 ?
    O3 C6 H6B . . 109.5 ?
    C5 C6 H6B . . 109.5 ?
    H6A C6 H6B . . 108.1 ?
    C5 N1 C3 . . 112.2(3) ?
    C5 N1 C1 . . 112.6(3) ?
    C3 N1 C1 . . 111.0(3) ?
    C5 N1 Co1 . . 105.15(19) ?
    C3 N1 Co1 . . 107.8(2) ?
    C1 N1 Co1 . . 107.6(2) ?
    N3 N2 Co1 . . 122.8(2) ?
    N4 N3 N2 . . 177.5(4) ?
    C2 O1 Co1 . . 113.2(2) ?
    C2 O1 H2OA . . 109(3) ?
    Co1 O1 H2OA . . 123(3) ?
    C4 O2 Co1 . . 116.5(2) ?
    C4 O2 H1OA . . 107(4) ?
    Co1 O2 H1OA . . 117(4) ?
    C6 O3 Co1 . . 113.77(18) ?
loop_
    _geom_hbond_atom_site_label_D
    _geom_hbond_atom_site_label_H
    _geom_hbond_atom_site_label_A
    _geom_hbond_site_symmetry_A
    _geom_hbond_distance_DH
    _geom_hbond_distance_HA
    _geom_hbond_distance_DA
    _geom_hbond_angle_DHA
    O2 H1OA O3 2_656 0.80(6) 1.80(6) 2.595(3) 176.90
    O1 H2OA O3 2_646 0.74(3) 1.83(3) 2.573(3) 177.70
_iucr_refine_instructions_details
;
TITL 2 in P2(1)/c
CELL 0.71073   8.7752   7.9373  14.4097  90.000 107.084  90.000
ZERR    4.00   0.0002   0.0001   0.0003   0.000   0.001   0.000
LATT  1
SYMM -X, 0.5+Y, 0.5-Z
SFAC C H N O CO
UNIT 24 56 16 12 4
L.S. 4
BOND $H
HTAB
ACTA
FMAP 2
PLAN 20
WGHT    0.042700
FVAR       0.19063
CO1   5    0.495205    0.874964    0.815125    11.00000    0.02619    0.02429 =
         0.02716    0.00068    0.00739   -0.00032
C1    1    0.211664    0.689749    0.830193    11.00000    0.04028    0.03049 =
         0.06442    0.00036    0.02138   -0.00689
AFIX  23
H1A   2    0.189893    0.622275    0.771622    11.00000   -1.20000
H1B   2    0.117297    0.688570    0.852215    11.00000   -1.20000
AFIX   0
C2    1    0.348031    0.615773    0.906337    11.00000    0.05019    0.03386 =
         0.04601    0.00551    0.02743    0.00157
AFIX  23
H2A   2    0.352284    0.663755    0.968959    11.00000   -1.20000
H2B   2    0.332912    0.495107    0.909641    11.00000   -1.20000
AFIX   0
C3    1    0.222485    0.982877    0.881751    11.00000    0.04385    0.03382 =
         0.05882   -0.01111    0.02953   -0.00465
AFIX  23
H3A   2    0.255454    0.929700    0.945139    11.00000   -1.20000
H3B   2    0.109873    1.009183    0.866531    11.00000   -1.20000
AFIX   0
C4    1    0.315071    1.142789    0.884793    11.00000    0.04205    0.02661 =
         0.04808   -0.00676    0.02570   -0.00249
AFIX  23
H4A   2    0.261936    1.213879    0.830106    11.00000   -1.20000
H4B   2    0.321737    1.204004    0.944118    11.00000   -1.20000
AFIX   0
C5    1    0.160401    0.916183    0.708601    11.00000    0.02911    0.05424 =
         0.04295   -0.00261    0.00954    0.00348
AFIX  23
H5A   2    0.156165    1.038189    0.704872    11.00000   -1.20000
H5B   2    0.051847    0.874490    0.692498    11.00000   -1.20000
AFIX   0
C6    1    0.238611    0.849594    0.636267    11.00000    0.02632    0.04464 =
         0.03347   -0.00217    0.00274   -0.00022
AFIX  23
H6A   2    0.213847    0.730886    0.624905    11.00000   -1.20000
H6B   2    0.196958    0.908639    0.575097    11.00000   -1.20000
AFIX   0
N1    3    0.247632    0.864770    0.808463    11.00000    0.02820    0.02205 =
         0.02804   -0.00205    0.01137   -0.00134
N2    3    0.731433    0.881070    0.832982    11.00000    0.02645    0.04881 =
         0.04652    0.01259    0.01116    0.00139
N3    3    0.827288    0.823324    0.902779    11.00000    0.02720    0.04681 =
         0.04483   -0.00822    0.01449   -0.00048
N4    3    0.922584    0.766319    0.967519    11.00000    0.04590    0.10675 =
         0.04977    0.00772    0.00072    0.02363
O1    4    0.494730    0.648469    0.885384    11.00000    0.03775    0.02274 =
         0.04204    0.00258    0.01631    0.00452
O2    4    0.471823    1.100769    0.880873    11.00000    0.03717    0.02740 =
         0.04113   -0.00534    0.01525   -0.00911
O3    4    0.408707    0.871361    0.670984    11.00000    0.02647    0.03020 =
         0.02525    0.00224    0.00930    0.00390
REM  2 in P2(1)/c
REM R1 =  0.0414 for   1253 Fo > 4sig(Fo)  and  0.1002 for all   2179 data
REM    127 parameters refined using      0 restraints
H1OA  2    0.508052    1.183445    0.862733    11.00000    0.10862
H2OA  2    0.524556    0.569475    0.870342    11.00000    0.03462
HKLF       4
REM  2 in P2(1)/c
REM R1 =  0.0379 for   1253 Fo > 4sig(Fo)  and  0.0969 for all   2179 data
REM    135 parameters refined using      0 restraints
END
WGHT      0.0427      0.0000
REM Highest difference peak  0.554,  deepest hole -0.382,  1-sigma level  0.087
Q1    1   0.1596  0.7979  0.7186  11.00000  0.05    0.55
Q2    1   0.5041  0.8866  0.6793  11.00000  0.05    0.51
Q3    1   0.1942  1.0565  0.8186  11.00000  0.05    0.48
Q4    1   0.2348  0.7544  0.8989  11.00000  0.05    0.42
Q5    1   0.4921  0.3860  0.9441  11.00000  0.05    0.41
Q6    1   0.3866  0.8805  0.7004  11.00000  0.05    0.31
Q7    1   0.4972  0.8053  0.8202  11.00000  0.05    0.30
Q8    1   0.2987  0.6302  0.7447  11.00000  0.05    0.29
Q9    1   0.2404  0.4759  0.7586  11.00000  0.05    0.28
Q10   1   0.3945  0.8733  0.6140  11.00000  0.05    0.28
Q11   1   0.2940  0.4902  0.8450  11.00000  0.05    0.28
Q12   1   0.2163  0.5512  0.6843  11.00000  0.05    0.27
Q13   1   0.5398  0.7352  0.7584  11.00000  0.05    0.27
Q14   1   0.6628  0.4942  0.9383  11.00000  0.05    0.27
Q15   1   0.4153  0.5006  0.9260  11.00000  0.05    0.26
Q16   1   0.4982  0.7600  0.8959  11.00000  0.05    0.26
Q17   1   0.6846  0.8789  0.8336  11.00000  0.05    0.26
Q18   1   0.4397  0.7934  0.6583  11.00000  0.05    0.26
Q19   1   0.2967  1.1110  0.9421  11.00000  0.05    0.26
Q20   1   0.7340  0.9536  0.8034  11.00000  0.05    0.26
;
data_global
_journal_date_recd_electronic     2010-11-08
_journal_date_accepted     2010-11-14
_journal_name_full     'Acta Crystallographica, Section E'
_journal_year     2010
_journal_volume     66
_journal_issue     12
_journal_page_first     m1617
_journal_page_last     m1617
_journal_paper_category     QM
_journal_coeditor_code     WM2427
_publ_contact_author_name     'Yan-Ju Liu'
_publ_contact_author_address
;
Pharmacy College, Henan University of Traditional Chinese Medicine, Zhengzhou
450008, China
;
_publ_contact_author_email     'liuyanju886@163.com'
_publ_contact_author_fax     ?
_publ_contact_author_phone     ?
_publ_section_title
;\
Azido{2-[bis(2-hydroxyethyl)amino]ethanolato-\k^4^<i>N</i>,<i>O</i>,<i>O</i>',\
<i>O</i>''}cobalt(II)
;
loop_
    _publ_author_name
    _publ_author_footnote
    _publ_author_address
    'Liu, Yan-Ju' .
;
Pharmacy College, Henan University of Traditional Chinese Medicine,
Zhengzhou 450008, People's Republic of China
;
    'Yang, Huai-Xia' .
;
Pharmacy College, Henan University of Traditional Chinese Medicine,
Zhengzhou 450008, People's Republic of China
;
    'Yuan, Juan' .
;
Pharmacy College, Henan University of Traditional Chinese Medicine,
Zhengzhou 450008, People's Republic of China
;
    'Wang, Xia' .
;
Pharmacy College, Henan University of Traditional Chinese Medicine,
Zhengzhou 450008, People's Republic of China
;
