# Supplementary material for: Azido­{2-[bis­(2-hy­droxy­eth­yl)amino]­ethano­lato-κ4 N,O,O′,O′′}cobalt(II)
Source: Acta Crystallogr Sect E Struct Rep Online. 2010 Nov 20;66(Pt 12):m1617. doi: 10.1107/S1600536810047100 (PMC3011546; doi:10.1107/S1600536810047100)
Supplement: Supplementary file 2 [file e-66-m1617-Isup2.hkl]

# 
# h,k,l, Fc-squared, Fo-squared, sigma(Fo-squared) and status flag 
# 
data_I
_shelx_title ' 2 in P2(1)/c' 
_shelx_refln_list_code          4 
_shelx_F_calc_maximum      154.20 
_exptl_crystal_F_000       516.00 
_reflns_d_resolution_high  0.7710 
 
loop_ 
 _symmetry_equiv_pos_as_xyz 
 'x, y, z' 
 '-x, y+1/2, -z+1/2' 
 '-x, -y, -z' 
 'x, -y-1/2, z-1/2' 
 
_cell_length_a     8.7752 
_cell_length_b     7.9373 
_cell_length_c    14.4097 
_cell_angle_alpha  90.000 
_cell_angle_beta  107.084 
_cell_angle_gamma  90.000 
 
_shelx_F_squared_multiplier     1.000 
 
loop_ 
 _refln_index_h 
 _refln_index_k 
 _refln_index_l 
 _refln_F_squared_calc 
 _refln_F_squared_meas 
 _refln_F_squared_sigma 
 _refln_observed_status 
   2   0   0      572.57      511.82     16.51 o 
   3   0   0    20540.51    19831.65    583.36 o 
   4   0   0    13374.15    13549.47    426.52 o 
   5   0   0     3977.20     3918.45    132.08 o 
   6   0   0     2192.64     2537.09    112.82 o 
   7   0   0     2833.22     3109.44    118.32 o 
   8   0   0     1432.86     1551.97     68.79 o 
   9   0   0     1010.75     1147.47     88.06 o 
  10   0   0      302.86      299.94     57.79 o 
   1   1   0     1008.85      880.55     33.02 o 
   2   1   0      485.48      539.34     16.51 o 
   3   1   0      186.87      167.40     12.38 o 
   4   1   0     1269.62     1360.54     26.98 o 
   5   1   0      114.57      123.89     17.51 o 
   6   1   0      197.72      195.40     14.50 o 
   7   1   0      118.29      127.13     19.81 o 
   8   1   0       60.15       70.32     25.78 o 
   9   1   0       93.82       88.36     38.55 o 
  10   1   0       36.77       79.12     50.91 o 
   0   2   0      870.32      964.91     32.91 o 
   1   2   0      238.70      274.16     13.76 o 
   2   2   0        1.45       -5.50      6.88 o 
   3   2   0        0.07        4.13      7.78 o 
   4   2   0        1.00        6.42      8.59 o 
   5   2   0       13.02        2.54     13.76 o 
   6   2   0       13.31       18.96     17.19 o 
   7   2   0       28.13       30.27     22.01 o 
   8   2   0       11.71        9.43     27.03 o 
   9   2   0        4.34       -1.83     25.78 o 
  10   2   0        5.30       69.24     63.29 o 
   1   3   0     1055.88      906.63     18.41 o 
   2   3   0       76.70       52.07     12.54 o 
   3   3   0      313.95      318.88     24.77 o 
   4   3   0       48.97       30.27     12.53 o 
   5   3   0        5.65        3.30     16.96 o 
   6   3   0       64.44       58.57     18.75 o 
   7   3   0        6.57      -18.93     24.26 o 
   8   3   0        0.86        0.42     25.24 o 
   9   3   0        5.03        0.00     60.54 o 
  10   3   0        2.70       19.26     49.89 o 
   0   4   0    23777.80    23555.19    409.17 o 
   1   4   0    14963.19    15174.41    218.11 o 
   2   4   0     3613.67     3590.84     50.91 o 
   3   4   0     4133.94     4053.12    213.26 o 
   4   4   0     5056.14     4968.24    132.66 o 
   5   4   0     2566.50     2661.12     77.05 o 
   6   4   0     1557.76     1635.76     41.63 o 
   7   4   0      709.16      755.77     39.90 o 
   8   4   0     1170.31     1152.97     57.79 o 
   9   4   0      682.45      723.70     60.54 o 
  10   4   0      163.36      162.35     53.41 o 
   1   5   0       67.47       88.64     16.51 o 
   2   5   0       87.50       71.27     19.26 o 
   3   5   0      125.79      123.33     19.46 o 
   4   5   0       49.41       42.43     18.41 o 
   5   5   0      303.34      306.56     26.14 o 
   6   5   0        7.25      -15.18     15.18 o 
   7   5   0       95.74       92.97     56.41 o 
   8   5   0       74.40       58.67     27.92 o 
   9   5   0       50.67       -5.70     61.17 o 
   0   6   0      257.98      220.72     32.06 o 
   1   6   0        2.17        0.00      9.56 o 
   2   6   0      220.07      200.88     17.19 o 
   3   6   0       12.80       21.89     20.36 o 
   4   6   0      101.27       93.96     19.11 o 
   5   6   0       31.18       20.83     22.38 o 
   6   6   0        1.76        4.02     32.91 o 
   7   6   0       28.29       -3.92     48.16 o 
   8   6   0        4.20       11.92     55.03 o 
   1   7   0        0.42        6.36     15.20 o 
   2   7   0       14.11       35.11     24.26 o 
   3   7   0       85.69       78.85     25.83 o 
   4   7   0        7.20       32.80     29.77 o 
   5   7   0       90.18       91.10     35.02 o 
   6   7   0        0.34      -25.21     30.11 o 
   7   7   0       21.98      112.40    101.20 o 
   0   8   0     2366.91     2483.56     98.32 o 
   1   8   0     1812.20     1999.87    123.83 o 
   2   8   0      780.08      799.81     30.95 o 
   3   8   0      412.68      401.20     37.88 o 
   4   8   0      835.19      777.55     41.80 o 
   5   8   0      653.98      698.79     44.17 o 
   6   8   0      150.97      148.59     63.29 o 
   1   9   0       15.39       11.01     38.52 o 
   2   9   0       16.34       -9.43     34.01 o 
   3   9   0        2.72      -16.44     38.77 o 
   4   9   0       50.28       48.10     66.94 o 
   5   9   0       82.44      118.11     65.37 o 
   0  10   0        3.04      -43.25     88.49 o 
   1  10   0        4.99      -38.49     67.43 o 
   2  10   0        0.17      -74.30    112.82 o 
 -10   1   1       21.10       25.85     36.36 o 
  -9   1   1      174.87      187.92     44.75 o 
  -8   1   1      125.40      104.57     33.02 o 
  -7   1   1      134.42      145.51     25.78 o 
  -6   1   1      291.08      231.79     23.49 o 
  -5   1   1     1632.82     1711.70     48.16 o 
  -4   1   1     4517.01     4603.80    100.19 o 
  -3   1   1     1818.05     1827.20     64.67 o 
  -2   1   1       47.24       48.24      8.26 o 
  -1   1   1     3286.53     1960.83    177.49 o 
   1   1   1      744.09      731.38     12.84 o 
   2   1   1       20.61       11.01      4.92 o 
   3   1   1      269.76      233.90     11.01 o 
   4   1   1       78.32       41.55     15.18 o 
   5   1   1       30.09       21.40     17.19 o 
   6   1   1       19.45       19.85     25.41 o 
   7   1   1       27.22       21.58     18.41 o 
   8   1   1        1.06       50.53     31.71 o 
   9   1   1        0.35       14.52     27.52 o 
  10   1   1       13.97       30.82     52.28 o 
 -10   2   1      143.99      109.87     60.14 o 
  -9   2   1      811.23      765.57     44.63 o 
  -8   2   1     1012.96      996.19     39.99 o 
  -7   2   1      602.25      615.72     23.11 o 
  -6   2   1      156.55      188.10     23.39 o 
  -5   2   1      475.16      450.32     28.67 o 
  -4   2   1     4002.70     3883.48     92.18 o 
  -3   2   1     5130.13     5208.82    148.59 o 
  -2   2   1     1563.90     1497.77     24.41 o 
  -1   2   1    13451.75    13304.73    227.36 o 
   0   2   1    13107.14    12807.88    250.41 o 
   1   2   1      378.79      376.58     12.03 o 
   2   2   1       37.21       36.68      9.63 o 
   3   2   1     2995.98     2889.98     54.82 o 
   4   2   1     2486.25     2385.10     42.76 o 
   5   2   1      719.31      672.30     20.36 o 
   6   2   1      193.75      205.02     31.64 o 
   7   2   1      131.49      176.15     22.01 o 
   8   2   1     1094.26     1198.54     42.28 o 
   9   2   1      869.96     1036.69    158.22 o 
  10   2   1       93.73     -114.27    114.27 o 
 -10   3   1        1.45        5.50    134.83 o 
  -9   3   1      269.68      227.63     79.80 o 
  -8   3   1        0.97        7.59     33.75 o 
  -7   3   1       29.15       26.56     22.31 o 
  -6   3   1      715.73      697.81     26.14 o 
  -5   3   1     1294.40     1286.13     25.78 o 
  -4   3   1       63.42       60.40     12.54 o 
  -3   3   1      475.80      417.56     12.54 o 
  -2   3   1     1834.43     1706.45     25.07 o 
  -1   3   1        7.04       11.01      6.88 o 
   0   3   1      148.48      148.48      6.60 o 
   1   3   1       26.06       26.97      9.16 o 
   2   3   1      390.98      472.34     20.36 o 
   3   3   1        6.53        5.02     21.81 o 
   4   3   1      107.22      112.82     16.45 o 
   5   3   1       26.23       37.15     13.62 o 
   6   3   1       50.78       42.95     27.03 o 
   7   3   1        8.65        3.93     19.81 o 
   8   3   1        7.92      -13.17     27.03 o 
   9   3   1       21.00       51.03     40.36 o 
  10   3   1        6.57      -37.97     57.50 o 
 -10   4   1        9.40       -6.73     79.83 o 
  -9   4   1        6.34       11.69     46.21 o 
  -8   4   1        1.82       -4.73     24.26 o 
  -7   4   1        0.02        8.26     18.32 o 
  -6   4   1      105.22      121.36     24.26 o 
  -5   4   1        0.01        8.47     12.54 o 
  -4   4   1        0.74       -1.18     12.38 o 
  -3   4   1      120.69      107.74     18.27 o 
  -2   4   1        2.89        6.68     17.89 o 
  -1   4   1      562.14      545.62     13.21 o 
   0   4   1       65.46       58.05      9.63 o 
   1   4   1      290.40      313.38     14.50 o 
   2   4   1      252.81      255.80     20.64 o 
   3   4   1        8.01       17.43     14.77 o 
   4   4   1       11.54       -0.87     16.64 o 
   5   4   1        0.07       12.07     11.67 o 
   6   4   1        8.43        0.49     22.38 o 
   7   4   1        4.45       22.98     29.77 o 
   8   4   1        3.03       -2.13     41.58 o 
   9   4   1       11.24     -115.57    115.57 o 
  -9   5   1       39.28      -40.84     49.90 o 
  -8   5   1      153.54      142.18     32.91 o 
  -7   5   1      247.60       70.09     68.79 o 
  -6   5   1      138.70      140.34     35.62 o 
  -5   5   1      625.95      586.44     25.29 o 
  -4   5   1     2078.85     1980.55     44.25 o 
  -3   5   1      880.70      849.38     35.77 o 
  -2   5   1      332.16      311.32     32.40 o 
  -1   5   1     1338.62     1381.79     25.07 o 
   0   5   1      116.00      113.96     21.14 o 
   1   5   1      175.81      178.98     15.78 o 
   2   5   1      458.69      460.09     20.83 o 
   3   5   1       22.70       16.83     15.78 o 
   4   5   1       20.67       25.99     17.19 o 
   5   5   1      190.43      176.82     21.81 o 
   6   5   1       14.07       16.12     20.36 o 
   7   5   1        3.99      -22.15     22.15 o 
   8   5   1       46.60        9.26     53.66 o 
   9   5   1        2.19       66.04     96.31 o 
  -9   6   1      270.47      266.18     77.09 o 
  -8   6   1      512.39      445.78     88.06 o 
  -7   6   1      248.11      363.23    118.32 o 
  -6   6   1      130.00      118.32     35.77 o 
  -5   6   1      412.13      446.04     37.90 o 
  -4   6   1     1356.26     1397.18     43.62 o 
  -3   6   1     1413.46     1495.32     32.06 o 
  -2   6   1     1630.01     1691.72     40.31 o 
  -1   6   1     2361.36     2483.16     38.33 o 
   0   6   1     2853.47     2740.02     52.43 o 
   1   6   1      834.86      865.30     16.25 o 
   2   6   1      164.03      161.90     15.20 o 
   3   6   1     1144.89     1122.25     36.36 o 
   4   6   1     1447.00     1516.19     34.38 o 
   5   6   1      390.34      388.43     33.02 o 
   6   6   1       64.46       78.54     34.01 o 
   7   6   1      316.28      354.97     63.29 o 
   8   6   1      448.85      407.25     77.05 o 
  -8   7   1       25.43      -47.63    152.72 o 
  -7   7   1        3.44       42.37     52.89 o 
  -6   7   1       11.53       16.13     28.16 o 
  -5   7   1      228.22      221.01     31.71 o 
  -4   7   1      124.01      110.07     32.05 o 
  -3   7   1        3.21       -2.41     23.11 o 
  -2   7   1        6.57       30.27     24.26 o 
  -1   7   1      212.96      163.88     18.41 o 
   0   7   1       44.16       28.55     15.20 o 
   1   7   1      107.69       96.77     22.39 o 
   2   7   1       72.12       62.63     24.35 o 
   3   7   1       74.15       43.19     31.64 o 
   4   7   1        8.55       -1.42     33.68 o 
   5   7   1       17.01       -1.51     30.11 o 
   6   7   1       61.35       73.38     32.06 o 
   7   7   1       28.52      -24.92     66.78 o 
  -7   8   1        3.85       -5.50     79.80 o 
  -6   8   1       24.72       66.04     55.03 o 
  -5   8   1       56.68       16.51     71.54 o 
  -4   8   1        2.42      -16.12     33.02 o 
  -3   8   1        0.02       17.93     32.06 o 
  -2   8   1       13.51       20.38     26.21 o 
  -1   8   1        0.04        8.97     19.42 o 
   0   8   1       16.63        3.33     17.89 o 
   1   8   1        0.91       24.24     32.91 o 
   2   8   1       19.03       45.25     32.50 o 
   3   8   1        4.24      -37.02     37.02 o 
   4   8   1       22.92       37.49     37.62 o 
   5   8   1        3.25      -17.44     51.92 o 
   6   8   1       21.72        9.42     70.84 o 
  -5   9   1      139.68      121.67     44.63 o 
  -4   9   1      436.46      477.20     60.57 o 
  -3   9   1      230.71      216.71     44.78 o 
  -2   9   1       80.36       44.87     44.25 o 
  -1   9   1      102.07      104.24     32.91 o 
   0   9   1      100.65       93.56     49.53 o 
   1   9   1       59.16        5.50     90.81 o 
   2   9   1       73.79       40.93     49.55 o 
   3   9   1       42.15       64.39     43.49 o 
   4   9   1       27.86       66.04     57.79 o 
   5   9   1       13.53       -3.12     50.58 o 
  -2  10   1      350.12      422.58    104.43 o 
  -1  10   1      320.81      312.19     71.21 o 
   1  10   1      379.56      334.29     73.25 o 
   2  10   1       76.17      130.80     58.28 o 
 -11   0   2        3.76       27.52    112.82 o 
 -10   0   2      167.06       90.81    104.57 o 
  -9   0   2       74.99       44.03     38.52 o 
  -8   0   2       24.12       63.29     68.79 o 
  -7   0   2       28.46       -8.26     27.52 o 
  -6   0   2      109.19       77.05     33.02 o 
  -5   0   2      118.69       63.29     24.77 o 
  -4   0   2     5746.11     6312.45    173.36 o 
  -3   0   2     7744.91     8024.02    192.62 o 
  -2   0   2      538.03      572.36     24.77 o 
   1   0   2     7241.65     6871.05    132.08 o 
   2   0   2     3623.16     3282.80     68.79 o 
   3   0   2     3366.05     3280.05    115.57 o 
   4   0   2     2499.23     2410.51     82.55 o 
   5   0   2      935.44      924.58     38.52 o 
   6   0   2     1029.67     1078.67     82.55 o 
   7   0   2      993.04      979.61     52.28 o 
   8   0   2     2815.32     2991.12    145.84 o 
   9   0   2      770.06      718.20     74.30 o 
  10   0   2       96.92      176.11     90.81 o 
 -11   1   2        9.52      -56.38     72.28 o 
 -10   1   2      182.27      151.01     47.60 o 
  -9   1   2      395.31      332.96     55.03 o 
  -8   1   2      642.89      612.50     24.94 o 
  -7   1   2     1252.77     1342.23     36.63 o 
  -6   1   2     1111.71     1051.59     55.03 o 
  -5   1   2     2424.26     2392.97     61.58 o 
  -4   1   2     4002.80     3988.98     75.67 o 
  -3   1   2     6989.43     6816.01    121.08 o 
  -2   1   2        7.12        4.13      6.88 o 
  -1   1   2     4859.44     4617.28     63.86 o 
   0   1   2     6769.09     6264.51    138.96 o 
   1   1   2      277.06      301.57      6.60 o 
   2   1   2     2690.57     2524.30     77.05 o 
   3   1   2     1804.77     1594.19     37.50 o 
   4   1   2     1023.20      974.17     31.64 o 
   5   1   2      532.38      523.02     22.39 o 
   6   1   2     1028.79      986.99     32.91 o 
   7   1   2      631.44      688.48     32.91 o 
   8   1   2      201.85      233.19     39.62 o 
   9   1   2      288.53      292.76     48.16 o 
  10   1   2       34.96       32.14     95.20 o 
 -10   2   2        4.31        2.75     52.28 o 
  -9   2   2        8.36       10.90     23.80 o 
  -8   2   2       55.12       38.13     18.75 o 
  -7   2   2        0.11       -1.79     16.96 o 
  -6   2   2       36.44       16.51     13.74 o 
  -5   2   2        2.71        2.75     16.96 o 
  -4   2   2      372.47      341.68     33.02 o 
  -3   2   2        3.79        5.50      7.78 o 
  -2   2   2      533.51      541.04     30.27 o 
  -1   2   2     1335.53     1309.43     20.36 o 
   0   2   2      311.70      325.33      9.63 o 
   1   2   2        2.00        1.10      4.58 o 
   2   2   2        2.81        4.50     13.76 o 
   3   2   2       32.45       43.47      6.60 o 
   4   2   2       26.61       17.57     12.54 o 
   5   2   2      101.27       71.54     14.16 o 
   6   2   2        6.08       15.13     19.46 o 
   7   2   2        0.01       -4.38     20.36 o 
   8   2   2        0.00       -4.61     28.30 o 
   9   2   2       15.38      -16.35     61.22 o 
  10   2   2        0.13       26.97    126.58 o 
 -10   3   2       55.65       56.49     63.29 o 
  -9   3   2      300.69      271.24     40.31 o 
  -8   3   2      441.62      434.67     39.90 o 
  -7   3   2      648.13      574.76     31.45 o 
  -6   3   2      619.55      583.08     32.06 o 
  -5   3   2     1111.00     1151.70     28.89 o 
  -4   3   2     3838.08     3551.64     58.34 o 
  -3   3   2      338.64      299.56     11.01 o 
  -2   3   2      341.94      367.46     31.64 o 
  -1   3   2     1475.91     1361.95     23.11 o 
   0   3   2      642.24      554.19     28.89 o 
   1   3   2     1189.92     1166.50     46.78 o 
   2   3   2       37.89       13.76     13.76 o 
   3   3   2      207.71      195.05     14.50 o 
   4   3   2      423.30      429.89     17.19 o 
   5   3   2      809.90      770.71     32.05 o 
   6   3   2      174.96      178.27     17.19 o 
   7   3   2      204.89      202.61     22.01 o 
   8   3   2      484.50      435.65     34.10 o 
   9   3   2       31.96       35.77     44.03 o 
 -10   4   2       14.87       61.55     88.94 o 
  -9   4   2       66.93       39.25     40.41 o 
  -8   4   2       16.12       26.60     22.39 o 
  -7   4   2        2.78        6.88     24.41 o 
  -6   4   2       21.07       23.70     22.01 o 
  -5   4   2      811.71      781.84     30.42 o 
  -4   4   2     2503.16     2473.74    137.59 o 
  -3   4   2      815.81      769.69     23.80 o 
  -2   4   2      442.57      393.50     12.03 o 
  -1   4   2     2434.97     2553.08     33.59 o 
   0   4   2     5551.53     5850.65     81.25 o 
   1   4   2      935.89      957.60     20.64 o 
   2   4   2     2063.54     2154.60     40.72 o 
   3   4   2     2553.22     2622.39     52.85 o 
   4   4   2      809.12      838.01     33.28 o 
   5   4   2      721.48      684.08     55.03 o 
   6   4   2      564.01      598.54     31.01 o 
   7   4   2     1076.22     1105.94     44.25 o 
   8   4   2     1048.05     1023.37     55.03 o 
   9   4   2      517.86      494.95     57.50 o 
  -9   5   2      428.46      274.72    111.44 o 
  -8   5   2      408.57      384.88     42.08 o 
  -7   5   2      340.70      299.46     44.03 o 
  -6   5   2      895.44      891.13     74.30 o 
  -5   5   2     1334.84     1371.14     34.01 o 
  -4   5   2     1964.11     1994.58     57.79 o 
  -3   5   2     1571.61     1506.76     59.16 o 
  -2   5   2     1502.99     1579.61     23.35 o 
  -1   5   2     1658.33     1732.31     26.21 o 
   0   5   2     1292.58     1421.16     66.04 o 
   1   5   2      546.19      501.26     37.15 o 
   2   5   2      636.96      632.67     33.02 o 
   3   5   2     1908.55     2002.57     35.75 o 
   4   5   2      485.83      443.23     35.75 o 
   5   5   2      335.91      325.14     28.16 o 
   6   5   2      709.95      734.57     32.91 o 
   7   5   2      309.41      272.89     22.58 o 
   8   5   2      196.25      132.91     53.11 o 
   9   5   2      138.91     -107.32    143.09 o 
  -9   6   2        0.05        0.28     56.83 o 
  -8   6   2        1.19       34.73     52.89 o 
  -7   6   2       42.77        7.07     42.67 o 
  -6   6   2       24.85       20.38     26.21 o 
  -5   6   2        0.06       -5.50     52.28 o 
  -4   6   2       77.11       77.88     19.17 o 
  -3   6   2       16.26        7.77     15.78 o 
  -2   6   2        5.39       13.76     11.67 o 
  -1   6   2       31.96       32.02      9.56 o 
   0   6   2        1.79        7.57     11.20 o 
   1   6   2       36.53       -9.63     42.65 o 
   2   6   2        9.55      -12.38     21.40 o 
   3   6   2       99.78       86.85     22.58 o 
   4   6   2        2.73       13.37     24.05 o 
   5   6   2        1.83        0.20     30.51 o 
   6   6   2       55.55       39.19     28.16 o 
   7   6   2        1.33      -19.08     52.03 o 
   8   6   2        2.40       60.21     65.81 o 
  -8   7   2      172.70      199.50     66.16 o 
  -7   7   2       88.98       14.08     74.74 o 
  -6   7   2      150.01      141.39     38.52 o 
  -5   7   2      534.01      556.89     31.71 o 
  -4   7   2      228.32      244.34     26.14 o 
  -3   7   2       41.17       37.27     31.64 o 
  -2   7   2      159.79      165.53     23.65 o 
  -1   7   2      188.11      230.20     23.39 o 
   0   7   2       40.66       49.53     12.03 o 
   1   7   2      200.96      156.60     20.57 o 
   2   7   2      106.64      108.77     20.79 o 
   3   7   2       26.12       -2.29     22.39 o 
   4   7   2       89.62      104.22     28.31 o 
   5   7   2      223.78      212.30     63.29 o 
   6   7   2       19.71      -41.28     41.28 o 
   7   7   2       59.00       75.04     48.82 o 
  -7   8   2        1.27      126.51     78.35 o 
  -6   8   2       15.52        3.94    104.57 o 
  -5   8   2      229.10      234.49     44.03 o 
  -4   8   2      356.50      314.08     38.92 o 
  -3   8   2      318.78      279.57     28.89 o 
  -2   8   2      286.60      295.42     21.89 o 
  -1   8   2      315.71      328.45     29.74 o 
   0   8   2      577.63      506.22     24.77 o 
   1   8   2      722.89      754.03     52.28 o 
   2   8   2      345.39      387.99     33.92 o 
   3   8   2      297.72      249.97     59.32 o 
   4   8   2      386.94      449.62     48.16 o 
   5   8   2      153.92      222.86     57.00 o 
   6   8   2      150.09      124.25     56.41 o 
  -5   9   2      387.45      387.04    115.57 o 
  -4   9   2      322.76      335.45    108.69 o 
  -3   9   2      361.10      412.76     74.30 o 
  -2   9   2      435.62      376.99     55.03 o 
  -1   9   2      267.80      220.14     57.79 o 
   0   9   2      211.40      203.63     41.28 o 
   1   9   2      211.36      199.46     45.53 o 
   2   9   2      161.46      118.32     57.79 o 
   3   9   2      255.83      294.82     63.44 o 
   4   9   2      297.24      389.29     55.91 o 
  -2  10   2        0.97      -82.27     82.27 o 
  -1  10   2        4.65       40.13     42.30 o 
   0  10   2        0.11       -2.23     50.23 o 
   1  10   2        0.43       54.98     91.03 o 
 -11   1   3        6.61       30.27    132.08 o 
 -10   1   3      266.25      221.34     57.79 o 
  -9   1   3      325.43      291.57     27.76 o 
  -8   1   3      344.59      347.64     25.07 o 
  -7   1   3      966.99      972.99     35.02 o 
  -6   1   3      773.52      734.79     34.01 o 
  -5   1   3     1389.13     1401.03     28.16 o 
  -4   1   3     5289.15     5310.85     80.93 o 
  -3   1   3     3425.02     3454.05     56.83 o 
  -2   1   3      652.34      559.09     17.89 o 
  -1   1   3     4214.53     4100.06     71.15 o 
   0   1   3     3883.88     3944.71     59.32 o 
   1   1   3     2940.49     2684.41     46.51 o 
   2   1   3     1221.29     1102.84     35.77 o 
   3   1   3      883.27      927.05     23.11 o 
   4   1   3     3619.34     3635.82     76.84 o 
   5   1   3     3533.56     3535.96     99.06 o 
   6   1   3      693.84      743.97     48.16 o 
   7   1   3      369.25      375.95     31.56 o 
   8   1   3      627.90      650.18     56.41 o 
   9   1   3      119.49      166.55     60.54 o 
  10   1   3       21.82      107.87     61.91 o 
 -11   2   3       20.24     -115.76    115.76 o 
 -10   2   3        6.74       21.46     71.54 o 
  -9   2   3        0.08       -9.74     28.17 o 
  -8   2   3       12.05       -1.03     21.24 o 
  -7   2   3      196.01      155.84     34.38 o 
  -6   2   3      920.94      929.19     35.64 o 
  -5   2   3     2159.88     2243.14     74.30 o 
  -4   2   3     2154.88     2253.93     40.86 o 
  -3   2   3      620.00      644.41     13.21 o 
  -2   2   3     5392.50     5802.57     74.89 o 
  -1   2   3    20355.86    20790.30    303.63 o 
   0   2   3     6981.96     6938.41    203.63 o 
   1   2   3      909.53      895.83     20.29 o 
   2   2   3     1522.83     1443.09     41.53 o 
   3   2   3      434.16      373.48     15.13 o 
   4   2   3      298.74      286.48     24.77 o 
   5   2   3     1355.97     1447.41     46.78 o 
   6   2   3      735.62      768.48     34.40 o 
   7   2   3      402.47      389.05     23.11 o 
   8   2   3      531.93      579.88     41.02 o 
   9   2   3      196.07      219.98     81.18 o 
 -10   3   3      129.94      170.61     66.04 o 
  -9   3   3      481.24      482.10     37.15 o 
  -8   3   3      401.23      421.08     27.92 o 
  -7   3   3      210.40      203.39     28.16 o 
  -6   3   3      729.78      728.27     29.00 o 
  -5   3   3     2498.60     2515.28     49.53 o 
  -4   3   3     3307.31     3430.81    118.32 o 
  -3   3   3      951.04      945.45     22.31 o 
  -2   3   3      291.58      255.14     12.38 o 
  -1   3   3     3865.38     3877.07    115.57 o 
   0   3   3      955.02      916.79     21.14 o 
   1   3   3      813.28      773.86     23.35 o 
   2   3   3     1773.60     1836.69     34.38 o 
   3   3   3      708.39      697.96     48.16 o 
   4   3   3      689.49      727.72     30.27 o 
   5   3   3     1830.48     1878.16     38.77 o 
   6   3   3     1102.04     1130.09     41.21 o 
   7   3   3       76.99       75.89     27.92 o 
   8   3   3      234.46      183.64     31.56 o 
   9   3   3      165.40      165.10     55.03 o 
 -10   4   3        0.47       -2.75    121.08 o 
  -9   4   3       50.00       75.00     48.97 o 
  -8   4   3       68.05       96.41     26.21 o 
  -7   4   3        0.26        1.43     20.29 o 
  -6   4   3      159.14      145.23     22.01 o 
  -5   4   3       70.74       56.92     18.41 o 
  -4   4   3      206.40      190.70     12.54 o 
  -3   4   3      490.19      448.77     13.74 o 
  -2   4   3        2.19       -3.97      8.59 o 
  -1   4   3      346.37      326.75     12.54 o 
   0   4   3       74.71       88.00      9.84 o 
   1   4   3        0.36        3.14     12.03 o 
   2   4   3        6.19       24.42     28.89 o 
   3   4   3        1.74        7.22     15.20 o 
   4   4   3        0.70       -3.82     16.25 o 
   5   4   3       23.66       12.76     26.14 o 
   6   4   3        0.74       44.75     33.28 o 
   7   4   3       14.73       28.89     27.24 o 
   8   4   3        0.00      -33.90     68.79 o 
   9   4   3        0.42       34.78    118.32 o 
  -9   5   3      215.58      215.73     64.11 o 
  -8   5   3      413.59      450.48     79.80 o 
  -7   5   3      339.49      308.73     31.14 o 
  -6   5   3      250.25      236.46     33.59 o 
  -5   5   3     1087.07     1031.00     34.40 o 
  -4   5   3     1888.32     1878.17     35.96 o 
  -3   5   3      874.73      883.30     22.39 o 
  -2   5   3     1134.77     1089.20     52.28 o 
  -1   5   3     1779.53     1850.56     38.33 o 
   0   5   3     1931.13     1952.75     31.01 o 
   1   5   3      930.70      991.14     41.28 o 
   2   5   3      631.57      675.37     20.83 o 
   3   5   3     1211.83     1264.30     39.12 o 
   4   5   3     1846.14     1882.40     50.83 o 
   5   5   3     1005.86      962.83     38.68 o 
   6   5   3      388.80      321.95     71.54 o 
   7   5   3      544.33      465.93     60.54 o 
   8   5   3      184.81       54.49     63.29 o 
  -9   6   3        0.18       33.75     86.98 o 
  -8   6   3        1.47      -44.24     75.21 o 
  -7   6   3       63.15       55.13     55.53 o 
  -6   6   3      230.87      215.85     19.26 o 
  -5   6   3      236.49      217.74     27.52 o 
  -4   6   3      174.05      169.87     59.16 o 
  -3   6   3      544.70      538.56     21.40 o 
  -2   6   3      647.72      702.92     21.14 o 
  -1   6   3     1079.81     1145.75     23.11 o 
   0   6   3     1601.12     1727.59     75.67 o 
   1   6   3      357.18      397.28     26.98 o 
   2   6   3       18.01      -19.11     19.11 o 
   3   6   3       58.95       62.04     21.14 o 
   4   6   3      341.01      362.03     27.47 o 
   5   6   3      185.94      119.70     35.02 o 
   6   6   3      172.54      181.55     47.44 o 
   7   6   3      213.54      303.49     41.28 o 
   8   6   3      168.20      151.62     96.52 o 
  -8   7   3      119.60       25.19     56.99 o 
  -7   7   3      161.95      216.07     81.25 o 
  -6   7   3      305.73      321.70     49.53 o 
  -5   7   3      462.84      536.59     74.30 o 
  -4   7   3      671.27      617.87     28.99 o 
  -3   7   3      575.63      622.61     54.82 o 
  -2   7   3      126.49      163.83     17.51 o 
  -1   7   3       97.48       70.32     22.01 o 
   0   7   3      794.10      796.63     23.80 o 
   1   7   3      313.95      376.39     32.23 o 
   2   7   3       26.29       17.17     21.58 o 
   3   7   3      223.25      226.71     25.78 o 
   4   7   3      355.05      367.55     36.36 o 
   5   7   3      215.76      177.52     34.10 o 
   6   7   3      153.20      172.91     45.31 o 
   7   7   3      122.51      110.03     62.92 o 
  -7   8   3        0.21       21.37     49.36 o 
  -6   8   3        0.35      -68.79     90.81 o 
  -5   8   3       15.96       12.58     40.72 o 
  -4   8   3        2.43        4.13     40.86 o 
  -3   8   3        4.79       -2.36     33.02 o 
  -2   8   3       24.62       25.09     16.45 o 
  -1   8   3        0.51        7.15     13.74 o 
   0   8   3        8.58       28.84     24.94 o 
   1   8   3       13.53       31.73     32.91 o 
   2   8   3        2.34       -2.13     29.74 o 
   3   8   3       20.23       -2.75     38.92 o 
   4   8   3       17.17       28.98     30.27 o 
   5   8   3       30.62       43.28     39.59 o 
   6   8   3        2.74       13.40     44.63 o 
  -5   9   3      176.20      151.34    156.85 o 
  -4   9   3      284.01      249.50     69.20 o 
  -3   9   3      335.56      335.71     57.79 o 
  -2   9   3      271.38      313.70     71.54 o 
  -1   9   3      321.35      269.13     32.91 o 
   0   9   3      412.86      439.86     77.76 o 
   1   9   3      240.51      319.20    126.58 o 
   2   9   3       80.01      184.37     79.80 o 
   3   9   3      296.34      269.57     43.75 o 
   4   9   3      527.93      473.74     55.53 o 
  -2  10   3       83.65       57.79     63.29 o 
  -1  10   3       29.65       24.77     68.69 o 
   0  10   3       97.17       51.95     71.51 o 
   1  10   3      100.38      165.10    118.32 o 
 -11   0   4      158.49      126.58     63.29 o 
 -10   0   4      136.58      137.59     57.79 o 
  -9   0   4       39.61       35.77     38.52 o 
  -8   0   4      858.65      888.81     52.28 o 
  -7   0   4      694.01      671.42     35.77 o 
  -6   0   4      273.91      228.39     38.52 o 
  -5   0   4     1013.82     1230.02     52.28 o 
  -4   0   4     4047.01     4366.98    162.35 o 
  -3   0   4      723.80      723.70     22.01 o 
  -2   0   4     4289.87     4405.51    101.81 o 
  -1   0   4     5174.53     5162.23    200.88 o 
   0   0   4    19782.67    19702.32    415.51 o 
   1   0   4     6898.78     7215.01    145.84 o 
   2   0   4     1281.86     1384.12     30.27 o 
   3   0   4     1718.58     1860.16     49.53 o 
   4   0   4      894.99     1007.13     44.03 o 
   5   0   4       49.09       30.27     35.77 o 
   6   0   4      106.24      140.34     44.03 o 
   7   0   4        3.75       11.01     35.77 o 
   8   0   4       62.34       99.06     57.79 o 
   9   0   4       17.46      -16.51     57.79 o 
 -11   1   4      123.15      143.09     49.37 o 
 -10   1   4      343.94      385.49     35.77 o 
  -9   1   4      166.92      175.84     46.67 o 
  -8   1   4      489.56      486.56     28.31 o 
  -7   1   4     2029.41     2077.61     52.54 o 
  -6   1   4     1915.77     1912.34     61.91 o 
  -5   1   4     1353.82     1318.86     33.61 o 
  -4   1   4     7719.12     8069.04    148.61 o 
  -3   1   4     1675.98     1566.08     25.07 o 
  -2   1   4      558.60      523.85     31.64 o 
  -1   1   4     3646.21     3508.78     58.83 o 
   0   1   4     1672.30     1529.30     34.91 o 
   1   1   4     3325.44     3379.11     55.42 o 
   2   1   4      315.77      291.97     10.57 o 
   3   1   4     2384.89     2357.33     43.62 o 
   4   1   4     3522.86     3725.27     68.56 o 
   5   1   4     2103.20     2314.39     82.55 o 
   6   1   4      172.56      166.26     23.11 o 
   7   1   4      128.34      114.39     28.16 o 
   8   1   4      771.14      846.22     57.79 o 
   9   1   4       91.67      131.05     35.39 o 
 -11   2   4        3.54       16.51     88.06 o 
 -10   2   4        6.22       46.78     38.52 o 
  -9   2   4        7.56      -13.76     23.33 o 
  -8   2   4        0.14        0.60     21.81 o 
  -7   2   4       11.72       -3.83     27.52 o 
  -6   2   4       39.06       32.00     19.26 o 
  -5   2   4       10.88        5.83     17.89 o 
  -4   2   4       24.86       20.51     10.57 o 
  -3   2   4       54.34       57.79      7.78 o 
  -2   2   4     1088.22     1028.14     20.36 o 
  -1   2   4     1196.63     1088.81     23.39 o 
   0   2   4        9.90       10.61      6.88 o 
   1   2   4      581.32      479.75     13.21 o 
   2   2   4      129.21      107.39      9.73 o 
   3   2   4       43.24       35.77     13.05 o 
   4   2   4       19.65        6.88     17.51 o 
   5   2   4       28.16       19.05     31.64 o 
   6   2   4       89.38       95.73     23.40 o 
   7   2   4       33.59       -0.10     26.21 o 
   8   2   4        0.38       66.71     79.71 o 
   9   2   4       12.58      -43.88     43.88 o 
 -10   3   4      277.29      335.09     73.23 o 
  -9   3   4      355.07      357.03     72.92 o 
  -8   3   4      663.32      692.75     41.28 o 
  -7   3   4     1144.09     1094.14     75.67 o 
  -6   3   4     1119.27     1184.63     26.98 o 
  -5   3   4     3606.35     3961.40    154.10 o 
  -4   3   4     3611.47     3621.07    143.09 o 
  -3   3   4     2324.20     2318.27     29.74 o 
  -2   3   4      992.73      970.22     17.51 o 
  -1   3   4     2378.51     2435.71     31.01 o 
   0   3   4     2413.31     2463.90     44.03 o 
   1   3   4      838.35      828.66     34.40 o 
   2   3   4     2087.94     2041.92     63.29 o 
   3   3   4     1111.87     1158.56     38.52 o 
   4   3   4     2425.87     2611.96     47.60 o 
   5   3   4     1215.58     1256.02     33.02 o 
   6   3   4       90.26      101.93     15.20 o 
   7   3   4      281.36      274.46     31.71 o 
   8   3   4      291.13      263.02     61.91 o 
   9   3   4      148.51      264.17    129.33 o 
 -10   4   4       33.47      -16.90     77.37 o 
  -9   4   4      234.75      227.04     57.47 o 
  -8   4   4      242.81      263.79     24.94 o 
  -7   4   4      157.51      138.45     27.03 o 
  -6   4   4      199.35      193.13     23.39 o 
  -5   4   4      890.24      865.54     28.67 o 
  -4   4   4      478.83      485.57     24.77 o 
  -3   4   4       76.71       85.96     16.51 o 
  -2   4   4      113.59      108.92     12.54 o 
  -1   4   4      539.91      619.75     17.19 o 
   0   4   4     2340.42     2406.07     68.79 o 
   1   4   4     2030.21     2048.50     85.30 o 
   2   4   4      724.62      803.13     38.77 o 
   3   4   4      321.05      276.82     22.90 o 
   4   4   4       19.12       18.14     17.45 o 
   5   4   4       66.70       48.43     24.77 o 
   6   4   4        0.13        4.38     20.36 o 
   7   4   4        2.62        8.55     31.45 o 
   8   4   4       31.29       38.10     36.15 o 
   9   4   4       25.16       17.49     72.92 o 
  -9   5   4       50.77      106.84     70.17 o 
  -8   5   4      335.19      338.92     41.66 o 
  -7   5   4      664.60      763.17     37.61 o 
  -6   5   4      400.39      399.85     50.91 o 
  -5   5   4      901.30      977.86    121.08 o 
  -4   5   4     1339.20     1395.00     60.54 o 
  -3   5   4      840.29      952.61     22.31 o 
  -2   5   4      202.35      194.52     14.50 o 
  -1   5   4      927.39      897.09     21.40 o 
   0   5   4     1590.22     1716.45     27.47 o 
   1   5   4      359.46      318.36     18.32 o 
   2   5   4      496.30      503.81     27.07 o 
   3   5   4      959.04     1051.84     30.42 o 
   4   5   4     1683.58     1748.32     51.57 o 
   5   5   4      971.92      953.44     31.64 o 
   6   5   4      148.89      186.59     36.82 o 
   7   5   4      145.40      123.48     66.16 o 
   8   5   4      233.35      155.36     67.07 o 
  -9   6   4        6.20        9.71     85.30 o 
  -8   6   4        5.53     -140.34    140.34 o 
  -7   6   4       38.38       35.77     49.53 o 
  -6   6   4        1.36       29.54     18.41 o 
  -5   6   4       23.15       44.46     23.39 o 
  -4   6   4       92.81       74.09     16.45 o 
  -3   6   4        3.71        5.50     13.62 o 
  -2   6   4      268.96      283.37     27.52 o 
  -1   6   4       13.79       16.51     11.20 o 
   0   6   4      281.30      273.74     17.89 o 
   1   6   4      174.30      189.91     27.24 o 
   2   6   4       22.44       17.89     19.17 o 
   3   6   4      119.69      136.66     30.42 o 
   4   6   4       12.74       19.47     51.54 o 
   5   6   4        0.51      -27.92     27.92 o 
   6   6   4        1.34      -23.72     35.64 o 
   7   6   4        0.02        9.83     40.72 o 
  -8   7   4      332.55      316.95     71.76 o 
  -7   7   4      143.56       77.05     49.36 o 
  -6   7   4      386.12      353.18     42.70 o 
  -5   7   4     1094.45     1130.81     54.07 o 
  -4   7   4     1110.07     1151.94     29.74 o 
  -3   7   4      408.65      383.60     20.64 o 
  -2   7   4      396.83      348.09     22.39 o 
  -1   7   4      694.44      681.17     45.40 o 
   0   7   4      544.73      590.37     19.17 o 
   1   7   4      398.84      406.40     21.81 o 
   2   7   4      394.76      420.58     30.42 o 
   3   7   4      735.67      782.77     37.08 o 
   4   7   4      470.71      477.30     71.54 o 
   5   7   4      144.57      137.81     28.99 o 
   6   7   4      150.12      160.74     38.68 o 
  -7   8   4       15.35       -3.27     76.69 o 
  -6   8   4       58.24       16.12     59.44 o 
  -5   8   4       81.74       86.79     49.53 o 
  -4   8   4       11.37        1.72     28.31 o 
  -3   8   4        4.09       -6.14     23.33 o 
  -2   8   4        2.29       -0.32     15.78 o 
  -1   8   4       19.13       28.43     19.69 o 
   0   8   4      138.49      135.52     25.41 o 
   1   8   4      208.15      246.30     43.62 o 
   2   8   4       31.60       41.28     31.13 o 
   3   8   4        0.19       10.72     93.56 o 
   4   8   4        9.89       23.91     43.73 o 
   5   8   4        1.87       38.40     42.21 o 
  -5   9   4      163.34       74.30     93.56 o 
  -4   9   4       99.60       13.76     71.54 o 
  -3   9   4      154.90      123.22     39.57 o 
  -2   9   4      138.60      160.71     45.79 o 
  -1   9   4      107.38       71.54     44.03 o 
   0   9   4      231.77      222.89     52.28 o 
   1   9   4      190.06      261.41     77.05 o 
   2   9   4       71.28        8.54     64.99 o 
   3   9   4      206.40      151.45     56.41 o 
   4   9   4      383.64      340.19     73.05 o 
   0  10   4        1.17      -12.47     57.98 o 
 -11   1   5       42.10       32.50     53.66 o 
 -10   1   5      150.83       93.44     48.16 o 
  -9   1   5      222.11      202.34     26.98 o 
  -8   1   5      657.16      641.42     32.50 o 
  -7   1   5      953.69     1011.02     37.08 o 
  -6   1   5      614.15      704.80     20.83 o 
  -5   1   5     1780.13     1713.47     39.85 o 
  -4   1   5     1914.22     1801.90     38.52 o 
  -3   1   5       13.72       14.98      8.59 o 
  -2   1   5      938.30      795.25     18.75 o 
  -1   1   5     2043.59     1910.72     35.96 o 
   0   1   5      843.19      899.86     21.14 o 
   1   1   5     4378.97     4361.34     62.59 o 
   2   1   5     2798.88     2767.76     45.45 o 
   3   1   5     1073.16     1083.63     31.64 o 
   4   1   5     2807.86     2920.25     61.90 o 
   5   1   5     1939.65     1893.18     55.03 o 
   6   1   5      239.51      251.50     25.29 o 
   7   1   5      555.56      497.54     42.81 o 
   8   1   5      710.37      774.79    140.34 o 
   9   1   5      141.73      151.34     46.78 o 
 -11   2   5      125.23      144.84     47.78 o 
 -10   2   5      200.71      188.80     45.45 o 
  -9   2   5      821.40      794.37     34.46 o 
  -8   2   5     1844.25     1925.25     83.93 o 
  -7   2   5      759.73      798.04     29.53 o 
  -6   2   5      115.34      149.57     16.64 o 
  -5   2   5      279.68      245.18     13.62 o 
  -4   2   5      611.95      589.17     18.41 o 
  -3   2   5        3.73       19.26      9.16 o 
  -2   2   5      429.65      442.10     11.20 o 
  -1   2   5     3337.44     3532.12     56.03 o 
   0   2   5     1719.79     1831.31     29.00 o 
   1   2   5      145.90      153.09      9.16 o 
   2   2   5       31.09       50.45     13.76 o 
   3   2   5      223.27      222.92     11.67 o 
   4   2   5      301.19      310.37     21.14 o 
   5   2   5        1.58       -5.50     19.46 o 
   6   2   5      116.78       88.96     25.91 o 
   7   2   5       19.65       11.98     31.64 o 
   8   2   5        1.38       13.37     26.42 o 
   9   2   5        2.55       16.87     81.18 o 
 -10   3   5       51.24       67.10     43.50 o 
  -9   3   5      147.89      151.82     45.61 o 
  -8   3   5     1430.36     1334.53     40.20 o 
  -7   3   5     1211.71     1185.11     35.64 o 
  -6   3   5      227.37      213.68     24.41 o 
  -5   3   5     1572.30     1654.15     53.66 o 
  -4   3   5     3922.94     4079.18     76.67 o 
  -3   3   5      826.10      792.74     45.40 o 
  -2   3   5      504.27      487.96     12.54 o 
  -1   3   5     1823.08     1954.22     31.56 o 
   0   3   5     2604.54     2648.53     33.08 o 
   1   3   5     2593.96     2628.39     78.42 o 
   2   3   5     2220.80     2274.61     78.42 o 
   3   3   5     2022.59     2043.51     46.21 o 
   4   3   5     2531.70     2569.27     56.20 o 
   5   3   5     1379.05     1421.30     38.33 o 
   6   3   5      208.12      198.17     24.41 o 
   7   3   5      529.36      526.28     33.28 o 
   8   3   5      551.22      575.59     52.28 o 
   9   3   5      136.01       91.53     71.54 o 
 -10   4   5        1.88      -97.69     97.69 o 
  -9   4   5        0.00       11.01     41.53 o 
  -8   4   5       16.60       38.38     36.82 o 
  -7   4   5        1.13      -14.54     20.36 o 
  -6   4   5        0.08       -7.34     17.19 o 
  -5   4   5       51.90       64.51     14.50 o 
  -4   4   5       12.17       16.51     11.67 o 
  -3   4   5       95.36      105.49     12.54 o 
  -2   4   5       65.23       81.39     11.67 o 
  -1   4   5      319.50      323.61     14.50 o 
   0   4   5       16.69       24.18     12.38 o 
   1   4   5       57.81       67.20     10.57 o 
   2   4   5      112.44      111.45     15.13 o 
   3   4   5       36.75       40.20     17.65 o 
   4   4   5       33.92       24.77     13.62 o 
   5   4   5       29.26       -1.38     34.40 o 
   6   4   5        1.90       10.09     29.53 o 
   7   4   5       11.53       59.94     48.91 o 
   8   4   5       48.97       42.63     45.35 o 
  -9   5   5       73.74       98.96     76.40 o 
  -8   5   5      127.46      108.90     45.69 o 
  -7   5   5      401.29      434.77     35.77 o 
  -6   5   5      310.93      309.01     48.16 o 
  -5   5   5      199.04      191.91     26.98 o 
  -4   5   5      407.49      395.50     15.78 o 
  -3   5   5      236.12      262.64     16.45 o 
  -2   5   5        6.95        2.75     11.67 o 
  -1   5   5      517.73      485.63     22.90 o 
   0   5   5     1269.94     1289.54     31.64 o 
   1   5   5      464.31      504.12     27.07 o 
   2   5   5      231.36      253.08     31.14 o 
   3   5   5      908.48      936.61     38.17 o 
   4   5   5     1080.98     1037.36     42.51 o 
   5   5   5      250.37      194.56     48.91 o 
   6   5   5      235.68      207.39     42.70 o 
   7   5   5      367.94      324.78     64.67 o 
   8   5   5      254.18      219.53     81.25 o 
  -9   6   5      383.35      501.72    155.47 o 
  -8   6   5      729.00      587.19    114.20 o 
  -7   6   5      299.69      308.32     63.29 o 
  -6   6   5       36.15       62.11     19.81 o 
  -5   6   5      241.05      216.54     19.81 o 
  -4   6   5      283.79      312.30     15.78 o 
  -3   6   5       69.11       89.31     15.20 o 
  -2   6   5      198.08      179.46     15.20 o 
  -1   6   5      977.10     1045.03     33.02 o 
   0   6   5      949.63      993.70     27.92 o 
   1   6   5       11.17        1.03     15.20 o 
   2   6   5       14.08       -6.45     27.76 o 
   3   6   5      298.11      308.16     66.04 o 
   4   6   5      155.72      157.02     29.00 o 
   5   6   5        6.22      -36.36     89.43 o 
   6   6   5        1.28        6.75     28.67 o 
   7   6   5        3.01      -38.52     66.04 o 
  -8   7   5      323.79      407.52    105.94 o 
  -7   7   5      367.02      267.19     54.52 o 
  -6   7   5      423.48      295.40     39.59 o 
  -5   7   5      362.98      313.36     29.28 o 
  -4   7   5      610.41      616.80     30.95 o 
  -3   7   5     1090.34     1050.65     28.16 o 
  -2   7   5      317.68      318.47     23.72 o 
  -1   7   5      196.72      193.86     34.40 o 
   0   7   5      932.19     1035.10     36.08 o 
   1   7   5     1177.48     1202.71     49.53 o 
   2   7   5      490.46      482.12     70.17 o 
   3   7   5      604.60      718.66     32.06 o 
   4   7   5      856.14      871.75     63.42 o 
   5   7   5      371.31      468.57     64.67 o 
   6   7   5      132.09      145.84     57.79 o 
  -7   8   5        2.96       -4.03    114.20 o 
  -6   8   5        5.36       10.18     61.27 o 
  -5   8   5       43.29       87.65     61.91 o 
  -4   8   5        0.06       59.44     46.78 o 
  -3   8   5        0.48      -15.56     28.16 o 
  -2   8   5       32.70       59.75     19.81 o 
  -1   8   5        9.65       16.94     18.41 o 
   0   8   5       15.56       10.22     26.42 o 
   1   8   5       27.46       34.86     34.38 o 
   2   8   5        2.69      -31.19     34.38 o 
   3   8   5       31.37       46.58     39.85 o 
   4   8   5        4.91       19.26     74.30 o 
   5   8   5        2.66        9.93     50.83 o 
  -4   9   5       15.40      -60.71     60.71 o 
  -3   9   5       10.72      -16.51     49.53 o 
  -2   9   5       23.06       -7.95     39.90 o 
  -1   9   5       78.80      137.59    101.81 o 
   0   9   5      167.83      149.37     57.92 o 
   1   9   5       82.07      156.85    104.57 o 
   2   9   5       54.79       40.73     45.79 o 
   3   9   5      127.59       65.66    103.19 o 
 -11   0   6      228.56      299.94     63.29 o 
 -10   0   6      397.41      467.79     46.78 o 
  -9   0   6      865.67      795.25     79.80 o 
  -8   0   6      938.98      982.36     44.03 o 
  -7   0   6       72.84       79.80     19.26 o 
  -6   0   6      197.93      209.13     35.77 o 
  -5   0   6     1625.25     1708.82     63.29 o 
  -4   0   6     5571.33     5932.71    165.10 o 
  -3   0   6       79.84       71.54     16.51 o 
  -2   0   6     1959.71     2151.85     74.30 o 
  -1   0   6     2103.44     2121.58     74.30 o 
   0   0   6     6466.25     6967.36    137.59 o 
   1   0   6     3634.68     3789.12     88.06 o 
   2   0   6     1059.95      985.12     30.27 o 
   3   0   6     3896.63     4042.28     79.80 o 
   4   0   6     1521.57     1598.75     66.04 o 
   5   0   6      261.84      280.68     30.27 o 
   6   0   6       17.61        0.00     44.03 o 
   7   0   6      549.69      553.10     57.79 o 
   8   0   6      393.31      286.18     57.79 o 
   9   0   6       55.10     -137.59    156.85 o 
 -11   1   6       21.33       80.63     59.99 o 
 -10   1   6       44.57       35.28     70.17 o 
  -9   1   6       26.05        5.11     26.42 o 
  -8   1   6      148.11      143.79     41.28 o 
  -7   1   6      246.75      259.92     26.14 o 
  -6   1   6       23.79       27.36     15.78 o 
  -5   1   6      646.72      667.52     19.46 o 
  -4   1   6       74.10       64.73     13.21 o 
  -3   1   6      104.28       78.96      8.59 o 
  -2   1   6      319.82      300.75     15.13 o 
  -1   1   6       12.14       16.51     16.51 o 
   0   1   6     2848.84     2719.28     39.85 o 
   1   1   6     1839.81     1925.25     42.21 o 
   2   1   6      285.68      276.63     15.20 o 
   3   1   6      321.76      311.94     19.81 o 
   4   1   6     2624.76     2828.05     53.41 o 
   5   1   6      679.72      732.69     30.27 o 
   6   1   6        3.61       22.01     38.52 o 
   7   1   6      336.65      358.38     47.64 o 
   8   1   6      124.85      167.46     59.44 o 
   9   1   6       10.45       88.06     49.53 o 
 -11   2   6        2.76       81.33     77.35 o 
 -10   2   6        0.57       50.88     47.64 o 
  -9   2   6        0.91      -27.67     31.14 o 
  -8   2   6        9.18        0.61     25.68 o 
  -7   2   6       78.86       72.91     19.26 o 
  -6   2   6      169.11      156.18     19.26 o 
  -5   2   6       18.60       -4.34     16.64 o 
  -4   2   6      726.81      647.97     23.39 o 
  -3   2   6      395.38      407.70     16.45 o 
  -2   2   6      109.11      103.65     11.67 o 
  -1   2   6      305.18      269.02     12.03 o 
   0   2   6      124.25       92.41     12.54 o 
   1   2   6      282.20      235.88     11.67 o 
   2   2   6        6.10       -9.17     11.20 o 
   3   2   6       98.24      104.98     22.01 o 
   4   2   6      116.15      110.77     19.26 o 
   5   2   6        0.42       13.76     18.41 o 
   6   2   6        9.24       14.80     24.35 o 
   7   2   6        4.08        7.39     29.28 o 
   8   2   6        1.10       -1.02     34.69 o 
   9   2   6       27.99       26.77    100.19 o 
 -10   3   6       54.31       84.39     62.82 o 
  -9   3   6       36.68        9.25     34.86 o 
  -8   3   6      202.04      229.39     32.45 o 
  -7   3   6      195.29      207.43     24.26 o 
  -6   3   6      119.19      111.79     34.40 o 
  -5   3   6      223.85      231.40     35.77 o 
  -4   3   6      963.59     1026.66     23.35 o 
  -3   3   6       32.48       45.50     14.50 o 
  -2   3   6      333.64      319.90     17.19 o 
  -1   3   6     2646.02     2759.56     43.49 o 
   0   3   6      615.76      658.28     17.19 o 
   1   3   6     1257.54     1291.55     52.28 o 
   2   3   6      770.42      765.60     27.52 o 
   3   3   6     1160.88     1177.79     31.56 o 
   4   3   6     1262.72     1249.69     39.57 o 
   5   3   6      592.11      586.06     25.78 o 
   6   3   6      219.70      205.01     22.31 o 
   7   3   6      111.07       78.55     48.31 o 
   8   3   6      167.77      118.73     42.08 o 
 -10   4   6      180.21      192.50    112.82 o 
  -9   4   6      595.98      471.98     63.12 o 
  -8   4   6      989.74     1070.18     52.28 o 
  -7   4   6        5.88      -17.89     28.42 o 
  -6   4   6       18.82        4.13     21.40 o 
  -5   4   6     1373.11     1497.21     32.40 o 
  -4   4   6     2330.74     2417.79     44.22 o 
  -3   4   6      477.48      461.70     17.19 o 
  -2   4   6      220.72      209.24     17.89 o 
  -1   4   6     3208.85     3314.48     56.43 o 
   0   4   6     2741.49     2857.30     50.14 o 
   1   4   6     1168.12     1184.49     26.98 o 
   2   4   6     1567.08     1619.69     35.96 o 
   3   4   6     1597.68     1662.16     40.72 o 
   4   4   6     1042.70     1087.33     35.77 o 
   5   4   6       47.22       49.14     18.75 o 
   6   4   6      122.71      146.16     27.71 o 
   7   4   6      318.00      286.03     34.69 o 
   8   4   6      158.45      173.84     67.50 o 
  -9   5   6        4.40      -39.84     46.58 o 
  -8   5   6       79.82       54.25     44.03 o 
  -7   5   6       80.97      103.30     19.81 o 
  -6   5   6       57.03       78.98     26.14 o 
  -5   5   6       10.07       32.30     17.80 o 
  -4   5   6      146.72      153.30     22.01 o 
  -3   5   6       55.78       60.54     17.51 o 
  -2   5   6       36.48       37.89     12.54 o 
  -1   5   6       10.56       -0.55     20.64 o 
   0   5   6      676.16      737.83     21.89 o 
   1   5   6      842.78      856.92     72.92 o 
   2   5   6        4.74       13.01     20.36 o 
   3   5   6      136.31      147.12     48.16 o 
   4   5   6      766.08      847.53     38.52 o 
   5   5   6      180.14      167.34     93.56 o 
   6   5   6       14.50      -26.14     26.14 o 
   7   5   6       24.75       -8.26     79.80 o 
  -9   6   6        0.25       18.60     52.10 o 
  -8   6   6        3.44       -3.85     38.77 o 
  -7   6   6       16.25        8.26     45.79 o 
  -6   6   6       14.34       35.77     27.24 o 
  -5   6   6        9.38       25.06     18.41 o 
  -4   6   6       65.62       53.72     20.36 o 
  -3   6   6        0.39       19.26     13.62 o 
  -2   6   6       67.46       76.05     19.11 o 
  -1   6   6       39.76       34.45     19.92 o 
   0   6   6        0.98       20.44     39.62 o 
   1   6   6       15.82        8.74     41.28 o 
   2   6   6        4.95       18.70     33.61 o 
   3   6   6       21.91        9.17     60.54 o 
   4   6   6       10.98      -17.84     55.81 o 
   5   6   6       10.36       30.27     55.03 o 
   6   6   6       18.34       11.92     44.78 o 
   7   6   6        0.87       27.90     91.20 o 
  -8   7   6       57.00       20.40     49.59 o 
  -7   7   6      153.36      120.00     43.62 o 
  -6   7   6       34.01       20.72     28.99 o 
  -5   7   6       62.45       36.60     33.92 o 
  -4   7   6      287.83      294.44     46.78 o 
  -3   7   6      185.58      173.52     20.36 o 
  -2   7   6      174.49      148.52     19.17 o 
  -1   7   6      649.42      595.26     30.95 o 
   0   7   6      456.29      416.33     48.16 o 
   1   7   6      109.65       84.62     36.66 o 
   2   7   6      424.18      411.22     27.76 o 
   3   7   6      580.53      624.05     42.28 o 
   4   7   6      313.13      252.23     44.63 o 
   5   7   6      225.36      165.20     45.45 o 
   6   7   6      116.93      173.50     55.22 o 
  -6   8   6       79.84      167.85    115.57 o 
  -4   8   6      394.78      374.23     60.54 o 
  -3   8   6      334.31      304.39     49.36 o 
  -2   8   6      311.34      327.45     30.27 o 
  -1   8   6      376.90      331.24     57.79 o 
   0   8   6      565.40      440.79     49.16 o 
   1   8   6      473.96      512.50    116.95 o 
   2   8   6      371.24      408.11     59.16 o 
   3   8   6      397.57      386.89     46.23 o 
   4   8   6      206.45      182.24     85.30 o 
  -5   9   6       18.56       19.05     75.81 o 
  -4   9   6       41.33       82.55    107.32 o 
  -3   9   6        0.64      -28.86     83.06 o 
  -2   9   6       28.57       44.03     57.79 o 
  -1   9   6       18.70      -53.48     53.48 o 
   0   9   6      126.07      190.39     64.04 o 
   1   9   6       24.48      -55.03    118.32 o 
   2   9   6       17.18       33.02     55.98 o 
 -11   1   7       52.40        4.67     51.92 o 
 -10   1   7        0.85      -49.43     66.04 o 
  -9   1   7        0.37        4.08     23.72 o 
  -8   1   7      204.87      180.25     19.46 o 
  -7   1   7       64.75       57.00     25.41 o 
  -6   1   7        1.01        0.00     15.57 o 
  -5   1   7      211.47      210.61     15.20 o 
  -4   1   7       60.56       64.37     23.39 o 
  -3   1   7      121.84      108.85     11.67 o 
  -2   1   7       53.13       35.77     13.76 o 
  -1   1   7      230.30      214.63     11.20 o 
   0   1   7        3.06        2.75     13.76 o 
   1   1   7      259.26      264.17     16.25 o 
   2   1   7      309.15      304.29     22.01 o 
   3   1   7      430.19      410.30     26.14 o 
   4   1   7      433.51      385.32     21.40 o 
   5   1   7        0.68      -18.43     32.06 o 
   6   1   7        1.68        4.59     41.28 o 
   7   1   7       58.98       78.26     57.79 o 
   8   1   7       23.85       49.20     39.84 o 
 -11   2   7      516.65      385.24     68.79 o 
 -10   2   7      354.75      339.14     44.30 o 
  -9   2   7     1233.11     1321.81     56.83 o 
  -8   2   7     1974.39     2059.26     57.18 o 
  -7   2   7      650.87      661.15     23.72 o 
  -6   2   7     2107.23     2314.66     59.05 o 
  -5   2   7     9803.64    10690.69    367.35 o 
  -4   2   7     5410.74     5550.70     93.56 o 
  -3   2   7     1749.36     1745.35     28.99 o 
  -2   2   7     8637.77     9055.75    196.75 o 
  -1   2   7    15244.12    16057.85    230.88 o 
   0   2   7    13913.35    14750.57    201.95 o 
   1   2   7     6831.07     7145.02    115.76 o 
   2   2   7     2925.26     2889.76     48.53 o 
   3   2   7     2446.48     2489.84     78.42 o 
   4   2   7     2302.00     2504.07     63.29 o 
   5   2   7      630.31      639.95     32.05 o 
   6   2   7      441.86      494.42     39.90 o 
   7   2   7      730.69      755.95    103.19 o 
   8   2   7      328.98      315.95     44.17 o 
 -10   3   7        0.49       14.20     46.80 o 
  -9   3   7        3.98        8.72     37.08 o 
  -8   3   7       96.27       95.01     28.42 o 
  -7   3   7      155.41      176.97     48.18 o 
  -6   3   7       21.70       17.23     20.83 o 
  -5   3   7       11.73       12.97     13.21 o 
  -4   3   7        9.46       13.55     11.67 o 
  -3   3   7      228.40      254.24     17.19 o 
  -2   3   7        3.77       10.46      9.16 o 
  -1   3   7        0.54       -5.07     18.41 o 
   0   3   7      827.84      832.63     22.90 o 
   1   3   7      301.93      334.59     16.51 o 
   2   3   7        5.86        6.49     12.03 o 
   3   3   7      598.02      600.80     35.77 o 
   4   3   7      769.23      735.05     67.42 o 
   5   3   7        2.33      -20.97     20.97 o 
   6   3   7        0.57      -16.27     30.42 o 
   7   3   7       52.13       71.54     46.78 o 
   8   3   7       48.98       57.79     46.78 o 
 -10   4   7        2.14      -34.42    121.08 o 
  -9   4   7        0.50      -41.28    104.57 o 
  -8   4   7       21.07       68.79     57.79 o 
  -7   4   7        1.90       -3.94     27.88 o 
  -6   4   7       74.80       66.54     21.14 o 
  -5   4   7       73.36       70.55     13.62 o 
  -4   4   7       22.58       20.28     19.26 o 
  -3   4   7      190.97      168.27     26.14 o 
  -2   4   7       17.78       17.81     16.45 o 
  -1   4   7      128.17      126.26     11.67 o 
   0   4   7       47.36       37.47     12.54 o 
   1   4   7       26.50       32.17     11.67 o 
   2   4   7       68.46       48.29     16.96 o 
   3   4   7       19.20        9.95     25.07 o 
   4   4   7        0.32       -7.75     26.21 o 
   5   4   7       17.13       36.87     18.32 o 
   6   4   7        2.22        2.75     41.28 o 
   7   4   7        5.05        0.52     45.61 o 
  -9   5   7        0.00       -5.58     61.22 o 
  -8   5   7        2.68      -21.85     29.99 o 
  -7   5   7       90.31       89.11     25.07 o 
  -6   5   7       50.64       43.48     18.32 o 
  -5   5   7        0.35       11.65     15.78 o 
  -4   5   7       13.39        8.26     15.57 o 
  -3   5   7        0.43        0.55     14.50 o 
  -2   5   7       40.93       42.46     13.21 o 
  -1   5   7        1.11        1.89     20.64 o 
   0   5   7        1.94       12.04     28.89 o 
   1   5   7      197.92      212.44     29.74 o 
   2   5   7      120.94      114.51     24.26 o 
   3   5   7       27.12        3.50     28.67 o 
   4   5   7      102.12       94.57     17.80 o 
   5   5   7       48.98       11.01     46.78 o 
   6   5   7       31.15        1.48     23.33 o 
   7   5   7       11.99      -47.29     69.61 o 
  -9   6   7      356.10      230.18     78.42 o 
  -8   6   7      473.03      507.52     67.42 o 
  -7   6   7      523.51      489.12     48.75 o 
  -6   6   7      807.07      780.80     32.06 o 
  -5   6   7     1429.76     1387.46     60.54 o 
  -4   6   7     2023.37     2099.45     37.90 o 
  -3   6   7     1077.64     1148.41     27.76 o 
  -2   6   7      933.35      884.65     38.52 o 
  -1   6   7     3383.16     3503.81    214.63 o 
   0   6   7     4375.04     4540.35    100.28 o 
   1   6   7     1562.88     1617.96     38.52 o 
   2   6   7      497.45      477.62     38.92 o 
   3   6   7     1036.28     1168.12     89.43 o 
   4   6   7      669.51      700.00    185.74 o 
   5   6   7      184.29      189.99     45.31 o 
   6   6   7      186.55      227.27     49.59 o 
  -8   7   7       29.07      130.50     77.54 o 
  -7   7   7       16.83      112.03     55.42 o 
  -6   7   7        4.96      -21.46     37.94 o 
  -5   7   7        4.25      -29.66     39.01 o 
  -4   7   7        0.48      -11.20     24.35 o 
  -3   7   7       10.22       13.51     20.36 o 
  -2   7   7       13.07        5.42     31.64 o 
  -1   7   7       35.47       10.32     22.39 o 
   0   7   7      132.86      148.59     22.01 o 
   1   7   7       70.23       52.28     30.27 o 
   2   7   7       56.17       60.19     30.41 o 
   3   7   7      216.42      166.50     70.84 o 
   4   7   7      178.75      169.76     40.36 o 
   5   7   7       62.10       24.59     39.47 o 
  -6   8   7        0.08       -8.26     90.81 o 
  -5   8   7        6.02       57.79     63.29 o 
  -4   8   7        0.35        1.43     46.58 o 
  -3   8   7       18.40       49.02     36.36 o 
  -2   8   7        0.58      -17.89     27.24 o 
  -1   8   7       44.40       20.91     29.28 o 
   0   8   7        0.51       -5.50     66.04 o 
   1   8   7        2.49       33.02     93.56 o 
   2   8   7        1.07      -65.12    143.09 o 
   3   8   7        0.02       -3.39     50.48 o 
   4   8   7        0.55       73.30     44.22 o 
  -4   9   7        2.89        3.23     61.22 o 
  -3   9   7        0.98       35.44     44.17 o 
  -1   9   7        2.11      -49.04     75.81 o 
   1   9   7        7.32       45.40     56.41 o 
   2   9   7       64.46       29.91     62.50 o 
 -11   0   8      123.90      145.84    118.32 o 
 -10   0   8      153.00      134.83     38.52 o 
  -9   0   8     1042.71     1147.47     71.54 o 
  -8   0   8     1330.95     1279.55     71.54 o 
  -7   0   8       37.02       55.03     41.28 o 
  -6   0   8      484.20      423.76     74.30 o 
  -5   0   8     2367.92     2476.55     90.81 o 
  -4   0   8      156.42      148.59     33.02 o 
  -3   0   8     2224.52     2206.88    118.32 o 
  -2   0   8     5174.66     5341.09    110.07 o 
  -1   0   8     3374.38     3274.55     68.79 o 
   0   0   8     2557.75     2605.88     55.03 o 
   1   0   8      684.39      652.16     27.52 o 
   2   0   8      130.59       99.06     22.01 o 
   3   0   8      694.26      781.49     74.30 o 
   4   0   8     1685.56     1736.34     55.03 o 
   5   0   8       66.41       88.06     35.77 o 
   6   0   8      265.18      258.66     77.05 o 
   7   0   8      562.67      506.32     77.05 o 
   8   0   8      212.71      140.34     90.81 o 
 -11   1   8       16.75       10.89     61.22 o 
 -10   1   8       27.18       14.31     41.21 o 
  -9   1   8        3.80        9.57     33.02 o 
  -8   1   8       16.39       26.57     33.68 o 
  -7   1   8      173.60      214.69     68.79 o 
  -6   1   8       10.57       15.06     24.77 o 
  -5   1   8      578.62      576.19     24.26 o 
  -4   1   8      510.33      482.32     21.14 o 
  -3   1   8       93.13      100.68     17.19 o 
  -2   1   8      210.18      197.81     23.80 o 
  -1   1   8        3.10        3.50     10.57 o 
   0   1   8        1.99       -9.63     11.67 o 
   1   1   8      492.11      527.55     66.04 o 
   2   1   8       13.52       11.01     13.62 o 
   3   1   8       59.48       53.33     20.36 o 
   4   1   8       14.58      -20.83     26.42 o 
   5   1   8       54.87       41.28     21.40 o 
   6   1   8       22.72      -13.16     34.10 o 
   7   1   8        6.29        0.67     32.06 o 
   8   1   8        7.07       68.13     90.81 o 
 -11   2   8        0.50       16.51    132.08 o 
 -10   2   8        2.60       71.15     46.23 o 
  -9   2   8       23.12       61.64     45.53 o 
  -8   2   8        0.68      -19.81     19.81 o 
  -7   2   8        4.14       -6.75     21.14 o 
  -6   2   8        4.58       12.84     22.39 o 
  -5   2   8        5.95       19.26     15.57 o 
  -4   2   8       16.92       14.91     15.13 o 
  -3   2   8      188.27      168.19     13.21 o 
  -2   2   8       73.58       73.00     20.64 o 
  -1   2   8       25.97       17.43     11.20 o 
   0   2   8       30.98       20.74     12.54 o 
   1   2   8       13.21      -10.49     15.20 o 
   2   2   8        2.01        4.89     17.19 o 
   3   2   8       45.47       12.84     27.52 o 
   4   2   8       79.63       86.48     21.81 o 
   5   2   8       14.03       43.84     25.83 o 
   6   2   8        9.20      -27.96     35.64 o 
   7   2   8       15.75        8.26     57.79 o 
   8   2   8        0.15       55.03     63.29 o 
 -10   3   8       20.92      -57.73     95.10 o 
  -9   3   8      198.32      179.47     28.99 o 
  -8   3   8       44.57       79.29     32.82 o 
  -7   3   8        4.13       -6.42     26.20 o 
  -6   3   8      493.69      468.12     27.76 o 
  -5   3   8      329.60      359.72     25.78 o 
  -4   3   8      539.35      529.25     22.01 o 
  -3   3   8      644.40      666.48     49.53 o 
  -2   3   8       48.42       49.53     17.51 o 
  -1   3   8      190.74      193.01     16.64 o 
   0   3   8        0.34        9.56     16.64 o 
   1   3   8       31.73        8.26     17.95 o 
   2   3   8       68.59       75.16     13.74 o 
   3   3   8        0.11        0.00     18.41 o 
   4   3   8        0.00        2.48     19.17 o 
   5   3   8        0.00      -21.71     25.78 o 
   6   3   8        5.20       11.97     35.96 o 
   7   3   8       66.70       82.63     42.44 o 
 -10   4   8      145.64      191.24    100.44 o 
  -9   4   8      475.89      468.51     57.79 o 
  -8   4   8      704.40      657.56     37.15 o 
  -7   4   8      365.53      355.27     37.15 o 
  -6   4   8      218.19      239.30     31.64 o 
  -5   4   8      577.92      580.80     23.11 o 
  -4   4   8     1302.46     1294.09     35.61 o 
  -3   4   8     1180.30     1238.37     27.24 o 
  -2   4   8     2335.93     2508.39     41.80 o 
  -1   4   8     2439.12     2501.54     67.42 o 
   0   4   8     2101.28     2078.78     38.33 o 
   1   4   8      504.71      556.64     25.55 o 
   2   4   8      102.26      117.71     20.29 o 
   3   4   8     1047.06     1085.86     35.61 o 
   4   4   8      709.10      702.62     32.64 o 
   5   4   8      191.18      277.56     79.80 o 
   6   4   8      147.86      161.40     39.99 o 
   7   4   8      306.07      236.65     57.79 o 
  -9   5   8        9.50       61.91     67.42 o 
  -8   5   8       12.16      -14.57     49.36 o 
  -7   5   8        4.93      -10.12     45.40 o 
  -6   5   8        5.82      -13.21     19.17 o 
  -5   5   8      110.45       88.28     22.39 o 
  -4   5   8       87.28       99.21     23.35 o 
  -3   5   8        8.76       -6.68     19.81 o 
  -2   5   8       20.43        1.07     16.25 o 
  -1   5   8       90.16      104.57     17.19 o 
   0   5   8      121.08      128.61     22.01 o 
   1   5   8       76.17       67.14     18.32 o 
   2   5   8       54.31       32.88     18.41 o 
   3   5   8       33.79       13.11     59.16 o 
   4   5   8        4.35        0.69     57.79 o 
   5   5   8        1.19       -2.00     21.14 o 
   6   5   8        0.25      -28.18     57.08 o 
  -8   6   8        1.23      -91.00    133.46 o 
  -7   6   8       11.57      -23.26     38.68 o 
  -6   6   8        5.93      -10.02     24.26 o 
  -5   6   8        0.20       -4.99     24.94 o 
  -4   6   8        1.34        3.73     27.03 o 
  -3   6   8        8.38       13.51     27.52 o 
  -2   6   8       38.12       48.31     16.25 o 
  -1   6   8        0.01      -13.27     16.45 o 
   0   6   8       25.00       49.53     20.36 o 
   1   6   8       12.14       22.19     27.92 o 
   2   6   8        4.23       -2.34     42.08 o 
   3   6   8        0.02        5.72     50.48 o 
   4   6   8        0.35       22.54     43.77 o 
   5   6   8        0.03      -12.03     48.97 o 
   6   6   8        2.19      -15.53     54.07 o 
  -7   7   8        3.85       37.18     47.40 o 
  -6   7   8       73.74       92.56     52.36 o 
  -5   7   8      181.86      161.05     30.42 o 
  -4   7   8      198.76      193.61     28.42 o 
  -3   7   8      209.09      216.59     49.53 o 
  -2   7   8       30.89       52.95     25.83 o 
  -1   7   8        9.54       17.89     21.40 o 
   0   7   8       40.66       41.83     22.76 o 
   2   7   8        5.75       49.14     39.62 o 
   3   7   8       12.84      -17.30     40.88 o 
   4   7   8        0.22      -74.08     86.68 o 
   5   7   8        0.46      -11.01     77.87 o 
  -6   8   8       79.84       99.06     79.80 o 
  -5   8   8      283.53      280.68     90.81 o 
  -4   8   8      466.48      418.26     74.30 o 
  -3   8   8      301.20      226.76     48.32 o 
  -2   8   8      589.77      579.30     41.21 o 
  -1   8   8     1164.05     1248.74    163.73 o 
   0   8   8      464.28      426.52    112.82 o 
   1   8   8      125.02      120.30     51.54 o 
   2   8   8      287.02      387.25     68.21 o 
   3   8   8      246.58      211.35     68.79 o 
  -3   9   8        0.67       35.77     63.29 o 
  -2   9   8       34.19       24.33     53.66 o 
  -1   9   8        0.03      -55.03    118.32 o 
   0   9   8       23.14       73.20     87.30 o 
   1   9   8        6.88       38.52     66.04 o 
 -11   1   9        3.55      123.56     78.01 o 
 -10   1   9       39.67       13.37     90.81 o 
  -9   1   9      390.86      398.89     41.66 o 
  -8   1   9      215.01      189.87     23.80 o 
  -7   1   9      113.54      132.22     21.81 o 
  -6   1   9      677.88      666.31     30.95 o 
  -5   1   9     1282.70     1324.22     68.79 o 
  -4   1   9      714.99      694.01     39.90 o 
  -3   1   9      395.81      387.46     37.15 o 
  -2   1   9      152.32      149.91     18.41 o 
  -1   1   9      169.50      184.37     16.45 o 
   0   1   9      153.86      128.32     17.51 o 
   1   1   9      158.89      140.39     17.51 o 
   2   1   9      215.91      229.91     20.36 o 
   3   1   9      105.78      113.38     21.14 o 
   4   1   9      158.95      132.11     55.03 o 
   5   1   9      192.42      189.54     36.36 o 
   6   1   9       62.05       57.61     53.66 o 
   7   1   9       29.24       14.52     77.18 o 
 -10   2   9       79.82       73.27     66.78 o 
  -9   2   9      273.29      238.78     39.62 o 
  -8   2   9      112.45      176.11     57.79 o 
  -7   2   9       21.34       10.37     21.89 o 
  -6   2   9      462.33      508.80     30.27 o 
  -5   2   9     2179.99     2259.26     60.02 o 
  -4   2   9     2154.26     2236.84     78.42 o 
  -3   2   9     3175.51     3389.55     67.42 o 
  -2   2   9     2610.42     2623.71     46.78 o 
  -1   2   9     2264.47     2414.76     42.67 o 
   0   2   9     3537.01     3762.54     82.74 o 
   1   2   9     2086.46     2139.28     44.03 o 
   2   2   9     1132.79     1217.10     36.82 o 
   3   2   9     1963.73     2108.89     58.18 o 
   4   2   9      997.63      961.17     38.52 o 
   5   2   9      401.29      436.79     50.91 o 
   6   2   9      791.35      864.06     58.54 o 
   7   2   9      566.98      547.59     68.79 o 
 -10   3   9       21.93       57.10     61.45 o 
  -9   3   9      180.80      158.82     38.33 o 
  -8   3   9      660.39      599.83     33.61 o 
  -7   3   9      266.29      221.50     26.21 o 
  -6   3   9      245.41      218.08     34.40 o 
  -5   3   9     1506.16     1571.88     56.41 o 
  -4   3   9     1130.77     1070.99     34.86 o 
  -3   3   9      607.51      619.87     28.89 o 
  -2   3   9      465.59      473.77     23.11 o 
  -1   3   9      293.01      326.13     19.46 o 
   0   3   9      192.79      206.71     23.39 o 
   1   3   9      349.86      366.67     17.80 o 
   2   3   9      189.96      169.11     24.77 o 
   3   3   9      119.81      107.78     57.79 o 
   4   3   9      457.10      471.75     61.91 o 
   5   3   9      117.63       83.50     29.28 o 
   6   3   9       33.15      -33.02     57.79 o 
   7   3   9       90.29       86.68     44.76 o 
 -10   4   9        1.69       65.89    103.07 o 
  -9   4   9        8.47       36.42     49.36 o 
  -8   4   9        6.80        8.26     41.28 o 
  -7   4   9        0.51      -25.07     25.07 o 
  -6   4   9        2.85       17.28     24.26 o 
  -5   4   9        3.80       -1.65     18.32 o 
  -4   4   9        4.14       -1.38     21.40 o 
  -3   4   9        3.67        1.83     17.19 o 
  -2   4   9        5.48       -2.06     15.20 o 
  -1   4   9        2.69        2.24     15.20 o 
   0   4   9        0.01      -16.90     18.75 o 
   1   4   9        0.55        5.50     17.51 o 
   2   4   9        7.06       -9.78     16.25 o 
   3   4   9       12.63        0.00     28.67 o 
   4   4   9       13.24       -5.44     30.51 o 
   5   4   9        0.02       44.03     52.28 o 
   6   4   9        4.17       66.04    132.08 o 
  -9   5   9       55.93       45.19     62.81 o 
  -8   5   9       52.99       60.54     41.21 o 
  -7   5   9      183.16      183.45     44.03 o 
  -6   5   9      160.50      119.29     25.07 o 
  -5   5   9       90.64       63.57     28.16 o 
  -4   5   9      601.69      575.41     30.95 o 
  -3   5   9      114.98      119.97     21.81 o 
  -2   5   9      102.18       73.23     33.65 o 
  -1   5   9      102.42      119.88     19.17 o 
   0   5   9      335.84      372.35     24.26 o 
   1   5   9       17.51       15.28     22.58 o 
   2   5   9        1.86      -15.31     44.63 o 
   3   5   9      223.48       52.28     33.02 o 
   4   5   9       16.34       -0.86     30.95 o 
   5   5   9       18.16      -29.66     96.23 o 
   6   5   9       37.67      -21.84    165.10 o 
  -8   6   9       12.40        5.72     71.62 o 
  -7   6   9       38.72       33.02     57.79 o 
  -6   6   9      157.81      179.63     40.31 o 
  -5   6   9      513.87      460.05     35.77 o 
  -4   6   9      967.48     1030.17     34.01 o 
  -3   6   9     1074.06     1145.32     39.90 o 
  -2   6   9      855.54      804.89     29.74 o 
  -1   6   9      584.68      628.19     40.72 o 
   0   6   9      960.84      909.12     55.03 o 
   1   6   9      885.46      830.22     59.16 o 
   2   6   9      523.01      493.38     37.61 o 
   3   6   9      387.59      404.50     99.06 o 
   4   6   9      511.17      537.60     56.83 o 
  -7   7   9      142.37       98.63     76.87 o 
  -6   7   9      179.17      198.67     70.25 o 
  -5   7   9      359.40      420.39     49.89 o 
  -4   7   9      426.76      446.23     56.33 o 
  -3   7   9      298.35      289.25     29.77 o 
  -2   7   9      273.35      258.37     32.06 o 
  -1   7   9       93.65      104.79     28.42 o 
   0   7   9       68.44       16.51     38.52 o 
   1   7   9      150.59       60.27     55.41 o 
   2   7   9       93.26      148.59    118.32 o 
   3   7   9      116.52      165.10     68.79 o 
   4   7   9      122.97       92.97     55.81 o 
  -6   8   9        0.47       99.06     71.54 o 
  -5   8   9       11.82       30.27     66.04 o 
  -4   8   9       14.09      -33.02     66.04 o 
  -3   8   9        0.12       33.02     52.28 o 
  -2   8   9        0.43       11.01     41.28 o 
  -1   8   9        0.01      110.07     71.54 o 
   0   8   9        0.91       49.53     85.30 o 
   1   8   9        0.34       14.08     49.36 o 
   2   8   9        0.91      -43.28     86.68 o 
  -2   9   9        0.97      -19.26     66.04 o 
 -10   0  10       10.28      -19.26     79.80 o 
  -9   0  10       65.28      101.81     57.79 o 
  -8   0  10       31.67       16.51     46.78 o 
  -7   0  10      525.04      575.11     44.03 o 
  -6   0  10     2548.23     2600.38     99.06 o 
  -5   0  10      802.04      778.74     41.28 o 
  -4   0  10     1116.15     1144.72     41.28 o 
  -3   0  10     2424.88     2583.87     77.05 o 
  -2   0  10     2057.47     2025.27     71.54 o 
  -1   0  10     1472.22     1384.12     82.55 o 
   0   0  10     2423.06     2581.11     77.05 o 
   1   0  10      967.22      930.08     38.52 o 
   2   0  10       39.01       52.28     30.27 o 
   3   0  10      637.91      704.44     63.29 o 
   4   0  10      254.82      288.93     35.77 o 
   5   0  10      322.29      217.39     79.80 o 
   6   0  10      427.28      399.00     52.28 o 
   7   0  10      130.06       49.53     90.81 o 
 -10   1  10       57.40       82.69     54.83 o 
  -9   1  10      265.40      311.31     42.81 o 
  -8   1  10      432.40      436.90     53.66 o 
  -7   1  10      205.66      178.30     33.02 o 
  -6   1  10      788.22      797.88     39.62 o 
  -5   1  10      979.20      930.17     40.72 o 
  -4   1  10      985.39     1073.28     39.90 o 
  -3   1  10      849.33      930.72     39.90 o 
  -2   1  10       48.77       45.45     30.11 o 
  -1   1  10      750.44      762.86     25.29 o 
   0   1  10     1145.87     1225.52     41.28 o 
   1   1  10      534.40      489.94     23.11 o 
   2   1  10        9.16        6.19     22.39 o 
   3   1  10      394.83      388.75     28.89 o 
   4   1  10      932.14      883.77     49.53 o 
   5   1  10      117.51      115.91     39.01 o 
   6   1  10      126.76      147.06     50.48 o 
   7   1  10       94.75      145.84    121.08 o 
 -10   2  10        9.58      -68.79     79.80 o 
  -9   2  10       14.40      -46.22     50.83 o 
  -8   2  10       74.73       98.43     28.42 o 
  -7   2  10        0.39       10.14     36.82 o 
  -6   2  10       91.46       93.67     24.26 o 
  -5   2  10       95.63       75.01     17.89 o 
  -4   2  10        2.67        0.16     16.45 o 
  -3   2  10       26.49       17.37     15.20 o 
  -2   2  10       58.43       38.52     15.57 o 
  -1   2  10       47.80       49.14     13.21 o 
   0   2  10       18.20       10.32     14.16 o 
   1   2  10       94.74      111.02     18.32 o 
   2   2  10       19.95       24.04     23.39 o 
   3   2  10        0.50      -16.75     19.42 o 
   4   2  10        0.42       -2.75     25.41 o 
   5   2  10       32.23       -3.61     29.52 o 
   6   2  10        0.08      -22.09     31.45 o 
   7   2  10        9.39       58.51     99.06 o 
 -10   3  10       54.17      -32.49     51.25 o 
  -9   3  10      389.43      375.68     43.75 o 
  -8   3  10      295.96      236.68     42.08 o 
  -7   3  10      332.32      263.23     32.23 o 
  -6   3  10      426.80      425.48     26.42 o 
  -5   3  10     1100.78     1076.54     38.52 o 
  -4   3  10     1127.62     1064.54     44.03 o 
  -3   3  10      306.12      283.43     55.03 o 
  -2   3  10      445.93      461.58     19.26 o 
  -1   3  10     1082.31     1028.58     28.89 o 
   0   3  10     1113.34     1067.99     39.01 o 
   1   3  10      140.25      169.14     26.14 o 
   2   3  10      371.92      377.49     23.35 o 
   3   3  10      499.43      453.13     22.39 o 
   4   3  10      278.62      209.94     37.08 o 
   5   3  10      443.23      432.48     61.08 o 
   6   3  10      100.61       60.80     46.13 o 
  -9   4  10        3.31      -22.74     50.88 o 
  -8   4  10       17.16       25.64     52.36 o 
  -7   4  10      387.81      362.01     37.15 o 
  -6   4  10     1041.94     1087.07     28.99 o 
  -5   4  10      726.05      764.49     29.99 o 
  -4   4  10      326.74      318.62     22.31 o 
  -3   4  10     1269.55     1243.16     81.18 o 
  -2   4  10     1080.20     1154.50     31.45 o 
  -1   4  10      782.34      814.55     27.24 o 
   0   4  10     1158.63     1097.32     33.02 o 
   1   4  10      442.31      464.11     21.14 o 
   2   4  10      161.72      204.07     20.36 o 
   3   4  10       91.64       81.40     30.79 o 
   4   4  10      297.40      251.94     37.15 o 
   5   4  10      252.21      185.68     62.59 o 
   6   4  10      157.19      175.57     55.81 o 
  -9   5  10       97.12       66.39     75.37 o 
  -8   5  10      207.84      200.88     74.30 o 
  -7   5  10      153.36      130.86     42.97 o 
  -6   5  10      164.41      180.98     34.91 o 
  -5   5  10      602.75      591.81     36.92 o 
  -4   5  10      482.66      507.57     24.05 o 
  -3   5  10      135.44      168.68     21.14 o 
  -2   5  10       49.72       48.61     22.39 o 
  -1   5  10       63.89       60.26     19.17 o 
   0   5  10      557.58      598.76     44.75 o 
   1   5  10      202.52      260.68     30.27 o 
   2   5  10        1.53       13.76     21.40 o 
   3   5  10      110.50      127.43     35.77 o 
   4   5  10      323.21      346.11     48.00 o 
   5   5  10       93.35       32.31     67.42 o 
  -8   6  10        5.34       48.11     54.38 o 
  -7   6  10        3.27       -9.63     82.55 o 
  -6   6  10        0.18       -5.18     32.91 o 
  -5   6  10        7.76      -12.38     89.43 o 
  -4   6  10        0.78      -15.63     23.80 o 
  -3   6  10       14.30        5.93     25.07 o 
  -2   6  10        1.80        1.97     19.81 o 
  -1   6  10        2.22      -36.08     36.08 o 
   0   6  10        6.22        1.79     23.39 o 
   1   6  10        0.59        4.85     23.65 o 
   2   6  10        0.45       24.77     57.79 o 
   3   6  10        2.04      -21.07     74.17 o 
   4   6  10       12.52       35.69     64.57 o 
  -7   7  10      172.78      111.22     94.93 o 
  -5   7  10      251.99      219.26     35.96 o 
  -4   7  10      364.69      357.96     46.78 o 
  -3   7  10      202.02      125.48     50.88 o 
  -2   7  10      203.60      198.12     31.13 o 
  -1   7  10      568.78      492.49     49.22 o 
   0   7  10      257.86      228.39     56.85 o 
   1   7  10       88.21       51.98     55.41 o 
   2   7  10      196.88       88.06    118.32 o 
   3   7  10      178.49       52.28     63.29 o 
  -5   8  10      193.65      -19.26     90.81 o 
  -4   8  10      263.62      272.42    129.33 o 
  -2   8  10      125.44      145.84     49.53 o 
  -1   8  10      320.02      220.14     77.05 o 
   0   8  10      190.07      176.11     49.53 o 
   1   8  10       81.87       53.13     45.31 o 
 -10   1  11       93.65       98.87    133.46 o 
  -9   1  11      619.22      628.33     62.68 o 
  -8   1  11      723.03      733.40     50.26 o 
  -7   1  11      446.11      430.96     40.99 o 
  -6   1  11      746.73      779.87     34.10 o 
  -5   1  11     1345.36     1373.56     44.75 o 
  -4   1  11     1647.40     1761.39     48.16 o 
  -3   1  11      566.04      557.19     44.03 o 
  -2   1  11      262.25      243.72     27.24 o 
  -1   1  11     1296.60     1304.49     42.67 o 
   0   1  11      795.31      809.97     34.40 o 
   1   1  11       79.99       71.15     20.64 o 
   2   1  11      377.45      335.81     27.47 o 
   3   1  11     1048.14     1053.06     41.21 o 
   4   1  11      527.52      536.04     55.98 o 
   5   1  11      188.47      188.45     49.16 o 
   6   1  11       76.80      102.54     55.22 o 
 -10   2  11       55.11       86.68     48.64 o 
  -9   2  11      129.79      130.39     56.85 o 
  -8   2  11       59.45       43.48     41.21 o 
  -7   2  11       10.22       -5.44     39.57 o 
  -6   2  11       72.01       87.47     36.08 o 
  -5   2  11      585.72      580.61     44.03 o 
  -4   2  11        2.99      -13.90     19.17 o 
  -3   2  11      315.90      309.57     27.24 o 
  -2   2  11        5.80        8.26     15.57 o 
  -1   2  11      221.06      209.93     18.32 o 
   0   2  11       33.67       25.92     17.80 o 
   1   2  11      187.68      211.87     41.28 o 
   2   2  11       60.23       38.84     28.89 o 
   3   2  11        6.71       -3.30     31.64 o 
   4   2  11       12.50      -23.50     32.91 o 
   5   2  11       64.35       56.07     56.63 o 
   6   2  11       56.47       60.54     74.30 o 
 -10   3  11       45.70       96.31    156.85 o 
  -9   3  11      339.07      326.70     77.09 o 
  -8   3  11      531.94      518.73     44.17 o 
  -7   3  11      387.70      399.99     40.99 o 
  -6   3  11      661.77      641.67     37.15 o 
  -5   3  11      735.65      753.22     32.91 o 
  -4   3  11      802.40      799.15     40.20 o 
  -3   3  11      645.94      588.12     24.26 o 
  -2   3  11      231.01      243.05     21.81 o 
  -1   3  11      478.88      450.56     24.26 o 
   0   3  11      983.02      939.18     81.18 o 
   1   3  11      232.70      255.95     23.39 o 
   2   3  11       88.04       73.46     21.81 o 
   3   3  11      876.58      846.91     34.01 o 
   4   3  11      722.50      753.97     55.03 o 
   5   3  11      154.63      154.40     42.47 o 
   6   3  11       49.88       77.65     51.92 o 
  -9   4  11       11.64      -16.90     89.43 o 
  -8   4  11        7.73      -20.83     48.11 o 
  -7   4  11       41.94       28.93     31.01 o 
  -6   4  11       15.99       24.18     24.05 o 
  -5   4  11       28.96       24.77     30.41 o 
  -4   4  11       94.18       73.74     23.39 o 
  -3   4  11        3.71        1.15     22.39 o 
  -2   4  11       26.14       -1.98     23.80 o 
  -1   4  11        0.09      -23.11     29.28 o 
   0   4  11        2.15      -17.83     22.31 o 
   1   4  11        3.25      -13.76     19.46 o 
   2   4  11        9.52      -22.53     30.41 o 
   3   4  11        1.81       23.03     36.82 o 
   4   4  11        2.81      -18.08     52.28 o 
   5   4  11        8.49       11.01     41.28 o 
  -9   5  11      237.24      226.62     65.65 o 
  -8   5  11      159.82      144.97     61.09 o 
  -7   5  11      443.91      463.76     67.42 o 
  -6   5  11      477.27      504.56     33.68 o 
  -5   5  11      485.67      415.88     52.22 o 
  -4   5  11      650.03      662.21     52.28 o 
  -3   5  11      492.60      541.35     30.80 o 
  -2   5  11      213.53      255.02     37.15 o 
  -1   5  11      352.15      334.74     25.78 o 
   0   5  11      325.62      294.85     23.35 o 
   1   5  11      139.81      157.75     25.07 o 
   2   5  11      211.57      225.59     28.42 o 
   3   5  11      258.22      230.69     32.40 o 
   4   5  11      331.15      244.90     38.52 o 
   5   5  11      118.82      -99.06    167.85 o 
  -8   6  11        1.73       -0.20     53.27 o 
  -7   6  11        5.00       85.45     71.91 o 
  -6   6  11        3.18       10.82     39.59 o 
  -5   6  11       29.58       20.18     28.42 o 
  -4   6  11       22.97        6.83     29.00 o 
  -3   6  11       86.34      105.88     40.72 o 
  -2   6  11       77.17       33.50     28.16 o 
  -1   6  11       20.48       11.01     25.78 o 
   0   6  11       51.23       70.49     25.07 o 
   1   6  11        0.55      -44.03     44.03 o 
   3   6  11        0.92       19.70     29.98 o 
   4   6  11       44.25       13.34     54.47 o 
  -6   7  11      100.28       93.56    110.07 o 
  -5   7  11      330.49      269.67     68.79 o 
  -4   7  11      239.11      316.45     77.05 o 
  -3   7  11       97.88       46.07     74.30 o 
  -2   7  11      120.61      111.72     45.79 o 
  -1   7  11      252.86      241.25     92.18 o 
   0   7  11      276.76      179.08     48.16 o 
   1   7  11       84.43       85.30     55.03 o 
   2   7  11       56.33      -13.76     88.06 o 
  -3   8  11       21.10       -5.50     57.79 o 
  -2   8  11        9.45      -49.53     49.53 o 
   0   8  11        0.12      -47.26     65.43 o 
 -10   0  12       30.55      -46.78     88.06 o 
  -9   0  12      465.21      478.80    112.82 o 
  -8   0  12      373.35      244.90     99.06 o 
  -7   0  12        0.74       -5.50     38.52 o 
  -6   0  12       10.26       16.51     35.77 o 
  -5   0  12       25.24       24.77     30.27 o 
  -4   0  12       36.12       -2.75     30.27 o 
  -3   0  12      339.65      357.72     33.02 o 
  -2   0  12      138.68      154.10     27.52 o 
  -1   0  12      402.50      426.52     38.52 o 
   0   0  12        1.35      -24.77     38.52 o 
   1   0  12        0.78        0.00     27.52 o 
   2   0  12       40.02       49.53     24.77 o 
   3   0  12       17.68       24.77     30.27 o 
   4   0  12       18.61       74.30     60.54 o 
   5   0  12      122.22      -19.26     85.30 o 
   6   0  12       11.78      -41.28    104.57 o 
 -10   1  12      131.92      171.24    101.81 o 
  -9   1  12      484.38      519.60     75.67 o 
  -8   1  12      242.50      220.18     79.80 o 
  -7   1  12      512.91      495.99     55.03 o 
  -6   1  12      535.06      559.64     32.06 o 
  -5   1  12      525.65      513.64     34.01 o 
  -4   1  12     1144.02     1205.23     55.03 o 
  -3   1  12      365.12      442.70     30.95 o 
  -2   1  12      113.97       88.94     24.26 o 
  -1   1  12      562.43      571.87     27.52 o 
   0   1  12     1555.70     1621.19     51.57 o 
   1   1  12      432.52      396.25     21.40 o 
   2   1  12      507.79      449.34     28.99 o 
   3   1  12     1146.21     1155.44     61.27 o 
   4   1  12      414.17      430.98     60.54 o 
   5   1  12      219.03      246.00     46.58 o 
   6   1  12       88.45      157.92     66.16 o 
 -10   2  12        3.02       49.53     62.26 o 
  -9   2  12        0.24      -13.76     82.55 o 
  -8   2  12        2.54       26.07     33.28 o 
  -7   2  12        1.77      -22.95     50.58 o 
  -6   2  12        9.36        5.87     28.99 o 
  -5   2  12       57.14       20.45     26.20 o 
  -4   2  12        0.27        1.12     34.10 o 
  -3   2  12       30.85       19.01     21.14 o 
  -2   2  12        6.00       -4.27     19.17 o 
  -1   2  12       10.92       -1.85     28.88 o 
   0   2  12       11.17        8.42     16.51 o 
   1   2  12        4.65      -17.89     21.40 o 
   2   2  12       37.49       24.33     23.80 o 
   3   2  12       49.84      -25.89     64.67 o 
   4   2  12        0.00      -22.67     35.90 o 
   5   2  12       17.01      -57.88     57.88 o 
  -9   3  12      126.61      111.72     48.53 o 
  -8   3  12      267.77      301.94     66.04 o 
  -7   3  12      233.71      209.45     49.91 o 
  -6   3  12      270.96      295.23     45.45 o 
  -5   3  12      418.80      432.13     28.89 o 
  -4   3  12      470.95      442.99     37.88 o 
  -3   3  12      146.71      125.02     25.78 o 
  -2   3  12       30.59       41.17     24.26 o 
  -1   3  12      726.70      734.96     24.26 o 
   0   3  12      493.20      408.30     30.11 o 
   1   3  12      300.77      348.82     38.68 o 
   2   3  12      555.12      604.64     32.05 o 
   3   3  12      514.08      462.39     57.79 o 
   4   3  12      395.39      371.65     65.15 o 
   5   3  12      126.14       97.43     70.74 o 
  -9   4  12      175.49      130.93     83.60 o 
  -8   4  12      193.02      179.33     42.81 o 
  -7   4  12       51.32       68.79     79.80 o 
  -6   4  12        1.47       22.01     31.13 o 
  -5   4  12       11.56       33.02     29.52 o 
  -4   4  12       24.71       45.36     34.01 o 
  -3   4  12       22.57       15.55     19.17 o 
  -2   4  12       38.13       25.32     49.53 o 
  -1   4  12      163.30      108.91     24.94 o 
   0   4  12       52.55       60.54     28.42 o 
   1   4  12       15.88       20.26     21.14 o 
   2   4  12        0.12      -23.59     33.02 o 
   3   4  12        0.11      -25.45     36.55 o 
   4   4  12        1.62        7.94     38.39 o 
   5   4  12       35.24      184.37    148.59 o 
  -8   5  12      388.42      212.80     91.89 o 
  -7   5  12      203.36      126.58     44.30 o 
  -6   5  12      301.63      294.43     36.66 o 
  -5   5  12      496.96      514.89     34.86 o 
  -4   5  12      606.42      531.79     37.62 o 
  -3   5  12      407.54      406.69     26.81 o 
  -2   5  12       93.65      138.09     32.50 o 
  -1   5  12      362.22      342.26     27.03 o 
   0   5  12      656.25      596.63     37.08 o 
   1   5  12      398.98      413.18     37.61 o 
   2   5  12      292.92      268.55     44.22 o 
   3   5  12      493.13      393.23     48.32 o 
   4   5  12      406.18      385.24     49.53 o 
  -7   6  12       43.64      -11.01    101.81 o 
  -6   6  12        0.08      -29.90     53.33 o 
  -5   6  12        1.25       24.77     44.03 o 
  -4   6  12       42.99      -79.80     79.80 o 
  -3   6  12        0.27        5.07     35.61 o 
  -2   6  12        9.31       14.03     38.33 o 
  -1   6  12        0.38        7.19     42.67 o 
   0   6  12        0.04       17.89     29.19 o 
   1   6  12        9.71       36.60     33.92 o 
   2   6  12        4.05      -14.09     34.40 o 
   3   6  12       23.74       29.14     32.99 o 
  -6   7  12      106.48       52.28     71.54 o 
  -5   7  12      181.58      255.91     71.54 o 
  -4   7  12       54.55       30.27     74.30 o 
  -3   7  12        8.32      -37.93     71.54 o 
  -1   7  12      145.75      187.80     45.61 o 
   0   7  12       89.81       38.44     64.61 o 
   1   7  12      135.81      155.40     56.41 o 
 -10   1  13       78.87      -87.30     87.30 o 
  -9   1  13       66.28       28.40     57.18 o 
  -8   1  13      172.67      184.82    126.58 o 
  -7   1  13      415.25      403.14     42.97 o 
  -6   1  13      112.36      142.11     40.31 o 
  -5   1  13      111.05      122.62     26.21 o 
  -4   1  13      485.70      521.77     37.15 o 
  -3   1  13      100.79      138.38     39.90 o 
  -2   1  13       48.22       47.52     15.18 o 
  -1   1  13      987.40      979.77     30.41 o 
   0   1  13      742.54      722.03     28.42 o 
   1   1  13      111.38       66.04     57.79 o 
   2   1  13      308.25      185.29     44.58 o 
   3   1  13      410.90      409.13     36.36 o 
   4   1  13      222.36      250.41    101.81 o 
   5   1  13      111.37      178.86    118.32 o 
  -9   2  13      594.01      549.22     89.57 o 
  -8   2  13      111.78       94.23     47.07 o 
  -7   2  13       31.32       30.97     44.95 o 
  -6   2  13       26.89       11.01     44.75 o 
  -5   2  13      541.11      597.76     50.91 o 
  -4   2  13      459.07      463.15     34.38 o 
  -3   2  13      175.94      186.99     22.39 o 
  -2   2  13      614.08      670.86     33.08 o 
  -1   2  13      858.89      892.87     32.91 o 
   0   2  13      442.66      380.75     35.02 o 
   1   2  13      260.34      276.77     28.99 o 
   2   2  13      382.52      372.01     34.40 o 
   3   2  13      288.59      241.92     45.40 o 
   4   2  13       60.15       16.69     44.03 o 
   5   2  13       18.33       53.28    133.46 o 
  -9   3  13       89.02      108.69     60.32 o 
  -8   3  13       92.21       75.67     48.16 o 
  -7   3  13      117.98       76.77     37.90 o 
  -6   3  13       69.92       98.51     34.01 o 
  -5   3  13      172.44      181.04    104.57 o 
  -4   3  13      165.72      160.11     28.89 o 
  -3   3  13        2.71      -10.49     29.52 o 
  -2   3  13       23.29       27.52     29.52 o 
  -1   3  13      559.16      637.90     34.01 o 
   0   3  13      434.19      381.11     31.14 o 
   1   3  13       58.36       43.84     32.82 o 
   2   3  13      200.60      256.99     42.97 o 
   3   3  13      264.11      239.33     53.66 o 
   4   3  13      132.39       95.97     42.47 o 
  -8   4  13        5.75       11.21     39.57 o 
  -7   4  13       20.15      -47.97     56.41 o 
  -6   4  13       37.73       44.66     33.68 o 
  -5   4  13        0.07       23.31     31.64 o 
  -4   4  13       12.58        9.97     30.41 o 
  -3   4  13        3.73       -5.50     38.52 o 
  -2   4  13        0.23      -31.56     31.56 o 
  -1   4  13        7.89       -0.37     35.77 o 
   0   4  13        3.79      -44.03     44.03 o 
   1   4  13        4.70      -23.43     32.06 o 
   2   4  13        0.03        2.85     36.71 o 
   3   4  13        0.16       41.28     55.03 o 
   4   4  13       38.16       28.12     44.46 o 
  -8   5  13       89.14       96.88     83.29 o 
  -7   5  13       87.59      170.54     66.20 o 
  -6   5  13      279.44      268.15     47.34 o 
  -5   5  13      149.29       74.12     45.69 o 
  -4   5  13       63.21       52.97     37.15 o 
  -3   5  13      173.14      159.05     71.54 o 
  -2   5  13      352.41      410.28     50.91 o 
  -1   5  13      296.23      257.78     27.76 o 
   0   5  13      224.95      143.57     43.62 o 
   1   5  13      296.72      235.62     41.21 o 
   2   5  13      192.48      203.63     77.05 o 
   3   5  13      178.91      104.57     66.04 o 
  -6   6  13       21.27       24.08     76.24 o 
  -5   6  13      153.58      100.21     41.80 o 
  -4   6  13      196.60      100.64     75.67 o 
  -3   6  13      169.93      152.63     59.05 o 
  -2   6  13      211.31       79.20     65.43 o 
  -1   6  13      290.35      379.74    137.59 o 
   0   6  13      195.46      220.14     63.29 o 
   1   6  13      150.18       69.31     78.42 o 
   2   6  13      119.44       33.02    118.32 o 
  -4   7  13       35.17        2.75     68.79 o 
  -3   7  13        1.10       38.52     96.31 o 
  -2   7  13        1.00       46.78    107.32 o 
  -1   7  13       77.07       20.05     66.04 o 
   0   7  13      186.36      222.89     74.30 o 
  -9   0  14      355.91      363.23    118.32 o 
  -8   0  14      253.04      198.12    145.84 o 
  -7   0  14      636.96      737.46    112.82 o 
  -6   0  14      894.09      993.37     99.06 o 
  -5   0  14     1663.33     1777.61    121.08 o 
  -4   0  14     1336.30     1411.63     79.80 o 
  -3   0  14      713.19      742.96     41.28 o 
  -2   0  14     1126.97     1045.65     66.04 o 
  -1   0  14     1916.71     1948.22    107.32 o 
   0   0  14     1709.17     1821.64     71.54 o 
   1   0  14      480.74      470.54     41.28 o 
   2   0  14      424.30      429.27     55.03 o 
   3   0  14      282.99      335.71     52.28 o 
   4   0  14      180.19      225.64     82.55 o 
  -9   1  14       31.33       33.62     99.06 o 
  -8   1  14       89.47      106.79     65.66 o 
  -7   1  14       85.15      107.66     77.05 o 
  -6   1  14       13.58       77.05     60.54 o 
  -5   1  14       29.08       43.95     34.86 o 
  -4   1  14       46.78       17.57     36.66 o 
  -3   1  14       55.68       29.87     39.85 o 
  -2   1  14       78.56       93.48     35.96 o 
  -1   1  14      299.20      276.09     49.53 o 
   0   1  14       24.48       55.03     66.04 o 
   1   1  14       83.10       56.08     46.80 o 
   2   1  14      344.41      295.98     32.91 o 
   3   1  14       92.79       63.12     48.18 o 
   4   1  14      109.40        9.93     71.54 o 
  -9   2  14        5.77     -114.20    114.20 o 
  -8   2  14       44.46       18.12     51.32 o 
  -7   2  14        5.16      -21.89     61.58 o 
  -6   2  14       18.06      -33.98     43.62 o 
  -5   2  14       16.64      -10.40     38.17 o 
  -4   2  14       18.20       19.32     40.36 o 
  -3   2  14       30.77       16.81     27.03 o 
  -2   2  14        0.06       10.44     28.16 o 
  -1   2  14        9.99       17.43     22.15 o 
   0   2  14       18.87        5.01     25.41 o 
   1   2  14        6.92      -36.77     52.85 o 
   2   2  14        1.64      -25.05     45.31 o 
   3   2  14        0.39       -7.34     34.46 o 
   4   2  14        1.07       -8.18     49.22 o 
  -8   3  14       12.73       40.36     42.97 o 
  -7   3  14      101.88       75.27     60.83 o 
  -6   3  14       14.83       26.85     32.06 o 
  -5   3  14        0.72        9.43     39.62 o 
  -4   3  14       81.84       57.17     34.38 o 
  -3   3  14       30.14       -2.75     30.17 o 
  -2   3  14       36.00       33.91     35.02 o 
  -1   3  14       55.85       90.81     24.61 o 
   0   3  14       56.47       30.97     37.02 o 
   1   3  14       49.42        0.00     68.79 o 
   2   3  14      103.71      138.62     32.40 o 
   3   3  14      136.26      167.85    115.57 o 
  -8   4  14      153.83       66.52     92.18 o 
  -7   4  14      218.90      244.19     52.28 o 
  -6   4  14      800.43      669.68     75.38 o 
  -5   4  14      982.37      928.81     47.60 o 
  -4   4  14      643.82      597.60     55.03 o 
  -3   4  14      418.79      404.91     49.36 o 
  -2   4  14      803.14      764.20     78.42 o 
  -1   4  14     1152.78     1210.15     50.83 o 
   0   4  14      712.82      704.06     71.85 o 
   1   4  14      492.44      567.57    149.97 o 
   2   4  14      210.01      182.94     74.08 o 
   3   4  14      173.91      134.83     52.28 o 
  -7   5  14       44.32       79.60     52.43 o 
  -6   5  14        7.31       44.41     46.80 o 
  -5   5  14       20.83      -17.19     59.81 o 
  -4   5  14       38.59      -29.82     45.40 o 
  -3   5  14       19.48       20.60     34.01 o 
  -2   5  14      113.58      163.91     40.20 o 
  -1   5  14      139.67      100.44     46.70 o 
   0   5  14       75.06       98.32     64.42 o 
   1   5  14       65.41       32.40     52.36 o 
   2   5  14      117.79       95.52     46.78 o 
  -5   6  14       17.91       27.52    101.81 o 
  -4   6  14        0.41       52.83     60.54 o 
  -3   6  14        3.92      -24.77     48.53 o 
  -2   6  14        7.62      -50.91     56.03 o 
  -1   6  14        7.82      -28.10     60.44 o 
   0   6  14        8.27      115.57     60.54 o 
  -9   1  15       34.98      165.10    104.57 o 
  -8   1  15       23.98       27.42     54.07 o 
  -7   1  15        5.21       37.44     36.36 o 
  -6   1  15       10.64      -28.37     57.08 o 
  -5   1  15       55.88       74.30     51.57 o 
  -4   1  15        3.92      -35.77     90.81 o 
  -3   1  15        1.02        9.41     35.61 o 
  -2   1  15        0.04       24.77     27.52 o 
  -1   1  15        4.38        7.20     27.31 o 
   0   1  15       14.07       11.32     24.41 o 
   1   1  15      134.08      143.17     42.65 o 
   2   1  15       90.07      138.42    122.45 o 
   3   1  15        1.26      -52.87     80.00 o 
  -8   2  15      288.74      279.28     68.63 o 
  -7   2  15      241.94      315.83     73.25 o 
  -6   2  15       73.66      129.33     66.04 o 
  -5   2  15      256.60      245.41     62.03 o 
  -4   2  15      449.41      448.78     75.59 o 
  -3   2  15      350.12      384.46     41.31 o 
  -2   2  15      640.82      668.79     44.75 o 
  -1   2  15      857.67      851.64     39.01 o 
   0   2  15      348.53      359.13     65.67 o 
   1   2  15      145.08      135.92     42.65 o 
   2   2  15      125.68      151.90     48.53 o 
   3   2  15      126.69       64.10    130.71 o 
  -8   3  15        7.92       46.15     54.21 o 
  -7   3  15        0.95       41.28     46.23 o 
  -6   3  15       29.83        9.48    105.94 o 
  -5   3  15        0.01       -5.77     40.72 o 
  -4   3  15        2.78       -5.72     48.91 o 
  -3   3  15        6.50      -15.78     52.28 o 
  -2   3  15        2.38      -40.28     56.50 o 
  -1   3  15       20.56       30.67     53.27 o 
   0   3  15       13.63       33.51     32.91 o 
   1   3  15       97.01       66.42     41.63 o 
   2   3  15       67.46      142.28     57.98 o 
  -7   4  15        0.02      -81.12     82.55 o 
  -6   4  15        9.22      -17.07     41.63 o 
  -5   4  15        2.33      -93.56     93.56 o 
  -4   4  15       13.79       24.11     53.33 o 
  -3   4  15        0.90      -77.05     77.05 o 
  -2   4  15        8.37      -23.91     30.41 o 
  -1   4  15        7.43       12.55     45.61 o 
   0   4  15        0.66        2.18     66.04 o 
   1   4  15        5.86      -37.77     67.42 o 
   2   4  15        8.54       27.52     77.05 o 
  -6   5  15        9.26       77.05    107.32 o 
  -5   5  15       23.62      236.65    156.85 o 
  -4   5  15        7.60       16.51     66.04 o 
  -3   5  15        6.85        2.75     68.79 o 
  -2   5  15        1.39       47.75     82.55 o 
  -1   5  15        7.78      -82.55     82.55 o 
   0   5  15       13.35       25.02     67.50 o 
   1   5  15       19.51       15.81     52.03 o 
  -4   6  15      159.66      131.17     78.79 o 
  -3   6  15      225.81      368.26     77.35 o 
  -2   6  15      362.49      269.82     94.93 o 
  -8   0  16      122.87      203.63    126.58 o 
  -7   0  16      130.05      129.33     52.28 o 
  -6   0  16      185.60      220.14     63.29 o 
  -5   0  16      625.17      470.54    154.10 o 
  -4   0  16     1161.38     1326.33     90.81 o 
  -2   0  16      726.92      803.50     82.55 o 
   0   0  16      495.26      443.03     49.53 o 
   1   0  16      642.96      753.97    112.82 o 
   2   0  16      182.50      181.61     57.79 o 
  -8   1  16       36.77      -20.64     68.10 o 
  -7   1  16       33.55       43.87     63.12 o 
  -6   1  16       52.71       77.24     80.93 o 
  -5   1  16      149.76      117.53     50.48 o 
  -4   1  16      171.69      197.80     60.54 o 
  -3   1  16       58.84       19.26    140.34 o 
  -2   1  16       14.12       12.64     49.89 o 
  -1   1  16       20.67       11.87     25.05 o 
   0   1  16       31.95       18.19     41.66 o 
   1   1  16        8.68       -1.38     48.64 o 
   2   1  16       12.92        2.75     46.70 o 
  -8   2  16        1.11       15.95     90.09 o 
  -7   2  16        2.61        4.21     63.12 o 
  -6   2  16        0.91      -38.87     68.89 o 
  -5   2  16        1.29      -19.81     64.11 o 
  -4   2  16        2.58      -51.98     68.76 o 
  -3   2  16        1.96       11.07     42.67 o 
  -2   2  16        2.52       46.39     46.93 o 
  -1   2  16        6.07      -28.31     28.31 o 
   0   2  16        5.03       -5.50     66.04 o 
   1   2  16        1.89      -15.87     43.26 o 
   2   2  16        0.14       37.83     82.55 o 
  -7   3  16        0.29       33.40    118.32 o 
  -6   3  16       52.88      -12.89     54.82 o 
  -5   3  16      129.00      137.92     63.86 o 
  -4   3  16       46.87       55.36     47.34 o 
  -3   3  16        1.24       -6.31     32.91 o 
  -2   3  16        1.39       21.65     58.28 o 
  -1   3  16        0.15       -4.02     39.66 o 
   0   3  16        5.95       24.77     56.03 o 
   1   3  16        0.12      -32.82     54.07 o 
  -6   4  16       98.62      110.07     77.05 o 
  -5   4  16      552.23      614.23     59.32 o 
  -4   4  16      721.38      608.04    105.94 o 
  -3   4  16      474.63      416.07     53.48 o 
  -2   4  16      501.54      483.58     56.03 o 
  -1   4  16      448.51      390.05     71.21 o 
   0   4  16      409.80      414.35     52.76 o 
  -4   5  16      160.68      138.93     75.81 o 
  -3   5  16       20.24      -12.94     62.59 o 
  -2   5  16        4.64        4.37    105.94 o 
  -1   5  16       20.42       42.43     60.22 o 
  -7   1  17       86.91      166.86     62.28 o 
  -6   1  17      155.86      199.02     91.19 o 
  -5   1  17      244.54      178.01     53.55 o 
  -4   1  17      130.07       78.12     48.75 o 
  -3   1  17       15.68       36.01     50.58 o 
  -2   1  17       16.84       90.81     74.30 o 
  -1   1  17      161.70      133.88     42.65 o 
   0   1  17      122.03      164.22     51.32 o 
   1   1  17        6.07       52.35    100.44 o 
  -7   2  17      252.53      193.46     74.30 o 
  -6   2  17      220.00      199.50     58.37 o 
  -5   2  17      430.26      353.87     74.30 o 
  -4   2  17      413.78      428.74     49.59 o 
  -3   2  17      236.39      153.31     66.04 o 
  -2   2  17      256.29      236.87     41.53 o 
  -1   2  17      212.96      228.39    110.07 o 
   0   2  17      235.50      203.63    104.57 o 
  -6   3  17       81.86     -109.82    109.82 o 
  -5   3  17      285.53      369.98     66.62 o 
  -4   3  17       85.34      137.88     67.08 o 
  -3   3  17       13.48       39.18     44.25 o 
  -2   3  17        8.48      -15.82     51.92 o 
  -1   3  17      155.55      128.86     79.80 o 
   0   3  17       23.91       32.75     63.32 o 
  -4   4  17       12.77        2.75     50.59 o 
  -3   4  17        0.29       33.02    121.08 o 
  -2   4  17        1.41      236.65    132.08 o 
  -6   0  18        1.02      -11.01    104.57 o 
  -5   0  18       12.64      -19.26     82.55 o 
  -4   0  18        6.26       63.29     57.79 o 
  -3   0  18       49.28       55.03     85.30 o 
  -2   0  18       66.47      -46.78     90.81 o 
  -1   0  18        5.23      -88.06    110.07 o 
  -5   1  18      195.15       87.35     49.59 o 
  -4   1  18      118.06       68.56     78.37 o 
  -3   1  18       29.81       14.12     77.05 o 
  -2   1  18      127.16      206.38    104.57 o 
  -1   1  18      159.50      170.61    121.08 o 
  -5   2  18        1.32      -56.63     56.63 o 
  -4   2  18        4.66       11.01     79.80 o 
  -3   2  18        0.18      -81.22     86.68 o 
  -2   2  18        0.26       40.21     66.78 o 
                                                 
